# Supplementary material for: Identification of nine new susceptibility loci for endometrial cancer
Source: Nat Commun. 2018 Aug 9;9:3166. doi: 10.1038/s41467-018-05427-7 (PMC6085317; doi:10.1038/s41467-018-05427-7)
Supplement: Supplementary file 4 — Supplementary Data 1 [file 41467_2018_5427_MOESM4_ESM.xlsx]

## Sheet: Sheet1
Supplementary Data 1: Details of sample sets contributing to the meta-analysis
		Study	Case sampling frame	Control sampling frame	Genotyping Platform	EC Cases	Endometrioid histology	Other histology	Serous (mix) histology	Carcinosarcoma (mix) histology	Clearcell (mix) histology	Mucinous (mix) histology	Controls
Published GWAS	NSECG	UK National Study of Endometrial Cancer Genetics	UK; population based cases		Illumina660WQuads	910	782	128	43	4	15	3
	UK1-CORGI	UK Colorectal Tumour Gene Identification Consortium		England; spouses and partners of cases with no personal or family history of colorectal neoplasia	Illumina Hap550								894
	SEARCH	UK Studies of Epidemiology and Risk factors in Cancer Heredity	England; population based cases via cancer registries, age <69		Illumina 610K	681	681	0
	WTCCC	National Blood Service		UK; population based controls identified through National Blood Service (NBS) or born within one week in 1958 (UK 1958 Birth Cohort)	Illumina 1.2M								5189
	ANECS	Australian National Endometrial Cancer Study	Australia; population based cases		Illumina 610K	605	605	0
	QIMR	Queensland Institute of Medical Research		Australia; parents of participants in adolescent twin study	Illumina 610K								1845
	HCS	Hunter Community Study		Australia; population-based controls	Illumina 610K								868
	E2C2	NCI-supported international consortium of four US-based cohort studies, 2 US-based case-control studies and 1 Polish case-control study (De Vivo et al 2014)			Illumina Human OmniExpress	2271	1285						2219
	E2C2	NCI-supported international consortium of four US-based cohort studies, 2 US-based case-control studies and 1 Polish case-control study (De Vivo et al 2014)			Illumina Human 660W	424	273						558
iCOGS	BECS/HJECS	Bavarian Endometrial Cancer Study/Hannover-Jena Endometrial Cancer Study	Germany; hospital-based cases, population-based cases		Illumina Infinium iSelect	139	113	20
	BBCC	Bavarian Breast Cancer Cases and Controls		Germany; healthy women >55yrs from newspaper advertisement	Illumina Infinium iSelect								450
	BSUCH	Breast Cancer Study of the University Clinic Heidelberg		Germany; female blood donors	Illumina Infinium iSelect								952
	ESTHER	ESTHER Breast Cancer Study		Germany; random sample from routine health check-up	Illumina Infinium iSelect								502
	GC-HBOC	German Consortium for Hereditary Breast & Ovarian Cancer		Germany; KORA study	Illumina Infinium iSelect								139
	GENICA	Gene Environment Interaction and Breast Cancer in Germany		Germany; random address sample	Illumina Infinium iSelect								427
	MARIE	Mammary Carcinoma Risk Factor Investigation		Germany; randomly drawn from population registries	Illumina Infinium iSelect								1776
	MoMaTEC	Molecular Markers in Treatment of Endometrial Cancer	Norway; population based cases	Norway; female blood donors	Illumina Infinium iSelect	636	536	100	42	26	24	0	183
	NBCS	Norwegian Breast Cancer Study		Norway; attendees at Norwegian Breast Cancer Screening Program	Illumina Infinium iSelect								70
	SEARCH	UK Studies of Epidemiology and Risk factors in Cancer Heredity	England; population based cases	England; population based controls	Illumina Infinium iSelect	829	666	152	63	29	11	18	6598
	NSECG	National Study of Endometrial Cancer Genetics	England; population based cases		Illumina Infinium iSelect	777	671	64	30	5	11	4
	BBCS	British Breast Cancer Study		UK; friend, sister-in-law, daughter-in-law or other non-blood relative of breast cancer case	Illumina Infinium iSelect								1395
	SBCS	Sheffield Breast Cancer Study		UK; women attending Sheffield Mammography Screening, with no breast lesion	Illumina Infinium iSelect								848
	UKBGS	UK Breakthrough Generations Study		UK; women without breast cancer selected from BGS cohort	Illumina Infinium iSelect								335
OncoArray	ANECS	Australian National Endometrial Cancer Study	Australia; population based cases		Illumina OncoArray 534K	557	339	218	67	36	22	8
	NECS	Newcastle Endometrial Cancer Study	Australia; hospital-based cases		Illumina OncoArray 534K	170	124	23
	ABCFS	Australian Breast Cancer Family Study		Australia; from electoral rolls	Illumina OncoArray 534K								189
	ABCTB	Australian Breast Cancer Tissue Bank		Australia: Cancer-free females from the Hunter Community Study	Illumina OncoArray 534K								375
	BCEES	Breast Cancer Employment and Environment Study		Australia; Randomly selected from Western Australia electoral roll.	Illumina OncoArray 534K								835
	MCCS	Melbourne Collaborative Cohort Study		Australia; random sample from initial cohort	Illumina OncoArray 534K	224	183	38	14	10	3	0	968
	LES	Leuven Endometrial Cancer Study	Belgium; hospital based cases		Illumina OncoArray 534K	528	382	142	69	26	11	7
	LMBC	Leuven Multidisciplinary Breast Centre		Belgium; controls from blood donors	Illumina OncoArray 534K								1266
	BECS	Bavarian Endometrial Cancer Study	Germany; hospital-based cases, population-based cases		Illumina OncoArray 534K	221	191	30	10	5	4	5
	BBCC	Bavarian Breast Cancer Cases and Controls		Germany; healthy women >55yrs from newspaper advertisement	Illumina OncoArray 534K								251
	BSUCH	Breast Cancer Study of the University Clinic Heidelberg		Germany; female blood donors	Illumina OncoArray 534K								168
	GENICA	Gene Environment Interaction and Breast Cancer in Germany		Germany; random address sample	Illumina OncoArray 534K								284
	GESBC	Genetic Epidemiology Study of Breast Cancer by Age 50		Germany: Selected from random lists of residents of the study regions supplied by population registries. Recruitment was carried out 1992-1998.	Illumina OncoArray 534K								181
	HaBCS	Hannover Breast Cancer Study		Germany: Anonymous female blood bank donors at Hannover Medical School, collected from 8/2005-12/2005, with known age and ethnic background.	Illumina OncoArray 534K								866
	MARIE	Mammary Carcinoma Risk Factor Investigation		Germany; randomly drawn from population registries	Illumina OncoArray 534K								289
	CAHRES	Cancer Hormone Replacement Epidemiology	Sweden; population based cases	Sweden; population based controls	Illumina OncoArray 534K	578	551	27	23	0	4	0
	RENDOCAS	Registry of Endometrial Cancer in Sweden	Sweden; hospital based cases		Illumina OncoArray 534K	562	456	92	37	6	9	0
	MISS	Melanoma Inquiry of Southern Sweden		Sweden; Population based cohort off women aged 25-65, no cancer diagnosis.	Illumina OncoArray 534K								1543
	pKARMA	Karolinska Mammography Project for Risk Prediction of Breast Cancer		Sweden; cancer-free participants of mammography screening	Illumina OncoArray 534K								6080
	SMC	Swedish Mammography Cohort		Sweden; randomly selected from cancer-free women in cohort.	Illumina OncoArray 534K								709
	SEARCH	UK Studies of Epidemiology and Risk factors in Cancer Heredity	England; population based cases	England; population based controls	Illumina OncoArray 534K	939	648	73	34	16	10	4	1538
	NSECG	National Study of Endometrial Cancer Genetics	England; population based cases		Illumina OncoArray 534K	695			2	1	4	0
	BBCS	British Breast Cancer Study		UK; friend, sister-in-law, daughter-in-law or other non-blood relative of breast cancer case	Illumina OncoArray 534K								442
	CBR_STUDY98	Cambridge BioResource		England: healthy female volunteers in Cambridge BioResource	Illumina OncoArray 534K								892
	UKBGS	UK Breakthrough Generations Study		UK; women without breast cancer selected from BGS cohort	Illumina OncoArray 534K								705
	MECS	Mayo Endometrial Cancer Study	USA; Clinic based cases		Illumina OncoArray 534K	236	173	61
	MCBCS	Mayo Clinic Breast Cancer Study		USA; Cancer-free women presenting for general medical examination	Illumina OncoArray 534K								221
	MMHS	Mayo Mammography Health Study		USA; Cancer-free women from prospective cohort study of women ages 35+ receiving screening mammography at Mayo Clinic.	Illumina OncoArray 534K								1636
WHI	WHI	Women's Health Initiative	USA; population based cases	USA; population based controls	Illumina Human Omni1-Quad v1-0 B (n=30/150); Illumina 610 (n=149/745); Human OmniExpressExome-8v1-1-A (n=12/60); Axiom Genome-Wide Human CEU (n=47/235); Human OmniExpress-8v1_B (n=50/250)	288	99	62					1440
Biobank	UKBB	UK BioBank	UK; Cancer Registry confirmed cases in cohort	UK; women with no reported cancer in cohort	Affymetrix UK BiLEVE Axiom array and Affymetrix UK Biobank Axiom® array	636							62853
	OVERALL META-ANALYSIS TOTAL					12906	8758	1230	434	164	128	49	108979
