# Supplementary material for: Identification of nine new susceptibility loci for endometrial cancer
Source: Nat Commun. 2018 Aug 9;9:3166. doi: 10.1038/s41467-018-05427-7 (PMC6085317; doi:10.1038/s41467-018-05427-7)
Supplement: Supplementary file 5 — Supplementary Data 2 [file 41467_2018_5427_MOESM5_ESM.xlsx]

## Sheet: Sheet1
Supplementary Data 2: Lead SNPs for all loci for which at least one SNP has meta-analysis P<1x10-6 for the all histologies analysis, for the endometrioid-only analysis or for the non-endometrioid histologies analysis
							All histologies (12,906 cases; 108,979 controls)					Endometrioid histology (8,758 cases; 46,126 controls)					Non-endometrioid histologies (1,230 cases; 35,447 controls)			Between endometriod and non-endometrioid histologies	Serous Histology (Mixed) (434 cases; 26,638 controls)			Carcinosarcoma Histology (Mixed) (164 cases; 26,638 controls)			Clearcell Histology (Mixed) (128 cases; 26,638 controls)			Mucinous Histology (Mixed) (49 cases; 19,319 controls)			Imputation information score, by genotyping project									Effect Allele Frequency, by genotyping project
Lead SNP	Chrom	Position (bp)a	Nearby gene(s)	Effect:other alleles	EAFb	Infoc	Fixed Effects Allelic OR (95% CI)	Fixed Effects P	Random Effects Allelic OR (95% CI)	Random Effects P	I2 d	Fixed Effects Allelic OR (95% CI)	Fixed Effects P	Random Effects Allelic OR (95% CI)	Random Effects P	I2 d	Allelic OR (95% CI)	P	I2 d	P	Allelic OR (95% CI)	P	I2 d	Allelic OR (95% CI)	P	I2 d	Allelic OR (95% CI)	P	I2 d	Allelic OR (95% CI)	P	I2 d	ANECS GWAS	SEARCH GWAS	NSECG GWAS	iCOGS	OncoArray	WHI	UK Biobank	E2C2 OmniExpress	E2C2 Illumina 660	ANECS GWAS	SEARCH GWAS	NSECG GWAS	iCOGS	OncoArray	WHI	UK Biobank
rs79024726	1	33832760	CSMD2	T:G	0.813907	0.97519	1.11 (1.07, 1.16)	5.04191e-08	1.12 (1.07, 1.17)	5.64485e-07	0.151542	1.13 (1.08, 1.18)	9.47825e-08	1.13 (1.08, 1.19)	5.53281e-07	0.0850248	1.07 (0.96 ,1.20)	0.194599	0	0.517442	1.09 (0.91 ,1.30)	0.334136	0	1.14 (0.85 ,1.53)	0.391367	0	1.04 (0.74 ,1.46)	0.838113	0	0.69 (0.42 ,1.13)	0.139171	0	0.98601	0.98952	0.98857	0.850907	0.97519	0.8595	0.972472	0.97454	0.9625	0.806268	0.804019	0.819029	0.776858	0.785562	0.847543	0.813907
rs113998067	1	37607755	GNL2, RSP01	C:T	0.042653	0.895048	1.23 (1.14, 1.32)	3.57729e-08	1.22 (1.12, 1.32)	6.32275e-06	0.201736	1.27 (1.17, 1.38)	2.57829e-08	1.24 (1.11, 1.39)	0.000108396	0.330453	1.21 (0.98 ,1.50)	0.0699022	0	0.991592	0.99 (0.68 ,1.45)	0.973693	0.0257721	0.97 (0.44 ,2.11)	0.933927	0	1.26 (0.63 ,2.51)	0.517943	0	1.44 (0.46 ,4.46)	0.530099	0	0.88815	0.87279	0.88898	0.813902	0.895048	0.920621	1	0.83867	0.8062	0.0479846	0.0431509	0.0501627	0.0490839	0.044579	0.0437663	0.042653
rs819913	1	99299799	LPPR4	C:T	0.016407	0.891935	1.28 (1.14, 1.44)	3.07922e-05	1.28 (1.13, 1.45)	7.7891e-05	0.0707875	1.42 (1.24, 1.63)	4.16531e-07	1.42 (1.24, 1.63)	4.16531e-07	0	1.54 (1.11 ,2.15)	0.0103814	0.34307	0.236629	1.59 (0.89 ,2.85)	0.114822	0	1.41 (0.50 ,4.01)	0.514984	0	NAf			NAf			0.94045	0.94218	0.93644	0.810737	0.891935	0.984267	0.985323	0.93969	0.91429	0.0164134	0.01384	0.01551	0.0185995	0.0155951	0.0166243	0.016407
rs11583244	1	225764772	SRP9	T:C	0.386714	0.956445	1.08 (1.05, 1.12)	7.84517e-07	1.08 (1.05, 1.12)	7.84517e-07	0	1.07 (1.03, 1.11)	0.000326401	1.07 (1.03, 1.11)	0.000981436	0.105973	1.15 (1.05 ,1.25)	0.0022446	0	0.280752	1.29 (1.12 ,1.49)	0.000439376	0	0.92 (0.72 ,1.18)	0.515946	0	1.24 (0.95 ,1.62)	0.11917	0	0.98 (0.63 ,1.51)	0.914574	0	0.96454	0.96631	0.96192	0.876758	0.956445	0.975239	0.978038	0.9529	0.94886	0.384501	0.380309	0.383082	0.384419	0.38967	0.377585	0.386714
rs7579014 e	2	60480759	BCL11A	A:G	0.640718	0.983058	1.09 (1.06, 1.12)	1.32543e-07	1.09 (1.06, 1.12)	1.32543e-07	0	1.10 (1.06, 1.14)	6.16039e-07	1.10 (1.06, 1.14)	6.16039e-07	0	1.06 (0.97 ,1.16)	0.228892	0.14507	0.514674	1.01 (0.87 ,1.17)	0.858389	0	0.98 (0.77 ,1.25)	0.861706	0.17021	0.91 (0.69 ,1.19)	0.476828	0	1.31 (0.82 ,2.10)	0.265189	0.279896	0.98813	0.98867	0.99015	0.951524	0.983058	0.997403	0.972856	0.9998	0.98048	0.635274	0.641536	0.653993	0.653461	0.637618	0.623053	0.640718
rs148261157 e	2	60670444	BCL11A	A:G	0.033009	0.875116	1.26 (1.16, 1.36)	3.38992e-08	1.26 (1.15, 1.39)	6.33639e-07	0.164998	1.25 (1.14, 1.38)	4.66188e-06	1.26 (1.12, 1.41)	7.13515e-05	0.214437	1.64 (1.32 ,2.04)	9.56843e-06	0	0.00255474	1.52 (1.03 ,2.24)	0.0333444	0	1.41 (0.64 ,3.10)	0.398063	0	2.36 (1.07 ,5.19)	0.032955	0	NAf			0.89482	0.89578	0.91954	0.69147	0.875116	0.948607	0.981159	0.93834	0.90465	0.034939	0.032506	0.0321517	0.0294283	0.0379859	0.0321181	0.033009
rs2960422	3	12293492	PPARG	A:G	0.600616	0.978096	1.08 (1.05, 1.12)	4.79831e-07	1.08 (1.05, 1.12)	4.79831e-07	0	1.10 (1.06, 1.14)	6.48055e-07	1.10 (1.06, 1.14)	6.48055e-07	0	1.07 (0.98 ,1.17)	0.140222	0	0.880792	1.05 (0.91 ,1.21)	0.496472	0	1.48 (1.16 ,1.90)	0.00154559	0	1.01 (0.77 ,1.33)	0.927545	0.10762	0.88 (0.58 ,1.33)	0.533117	0	0.97346	0.97443	0.97759	0.977369	0.978096	0.990671	1	0.9932	0.96675	0.595174	0.604146	0.624234	0.588338	0.594254	0.582046	0.600616
rs872267	3	128169224	EEFSEC/RUVBL1	G:A	0.736735	1	1.09 (1.05-1.13)	9.94625e-07	1.08 (1.04-1.13)	0.00030479	0.28	1.09 (1.05-1.14)	8.5e-06	1.09 (1.04-1.14)	0.000137141	0.16	1.02 (0.93-1.12)	0.71356	0.11	0.202724	0.97 (0.84-1.14)	0.743133	0	0.94 (0.74-1.21)	0.641163	0	0.91 (0.69-1.21)	0.519558	0.07	1.14 (0.72-1.83)	0.571438	0	0.99856	0.99875	0.99893	1	1	0.999664	0.996789	0.9964	0.99223	0.747985	0.73393	0.742963	0.729982	0.728515	0.713472	0.736735
rs370989584	4	133040030	PCDH10	CT:C	0.010947	0.95257	1.18 (1.04, 1.33)	0.0102866	1.18 (1.01, 1.39)	0.0421987	0.334192	1.22 (1.05, 1.41)	0.00735253	1.22 (1.05, 1.42)	0.0107615	0.0731685	2.23 (1.66 ,2.99)	9.61454e-08	0	0.000517687	1.92 (1.10 ,3.35)	0.02237	0	3.11 (0.77 ,12.61)	0.112069	0.410888	3.15 (0.76 ,13.00)	0.112585	0	NAf			0.95032	0.95091	0.96367	0.753879	0.950347	0.86858	0.899101	0.91562	0.88311	0.0149999	0.0133051	0.011439	0.0145342	0.0142207	0.015032	0.010947
rs4052756	6	19914263	MBOAT1	T:C	0.560757	0.908185	1.03 (1.00,1.07)	0.0467881	1.04 (1.00,1.07)	0.050759	0.174009	1.00 (0.96,1.04)	0.967842	1.00 (0.96,1.05)	0.938539	0.218962	1.27 (1.15,1.39)	5.07258e-07	0	6.87863e-06	1.27 (1.09,1.48)	0.0021109	0.0126331	1.27 (0.99,1.63)	0.0594709	0	1.17 (0.88,1.57)	0.276522	0	1.75 (1.09,2.80)	0.0207079	0	0.99142	0.99246	0.99216	0.763911	0.908185	0.92076	0.979901	0.98469	0.97464	0.560589	0.564369	0.55948	0.600243	0.558745	0.493763	0.560757
rs1740828	6	21648854	SOX4	G:A	0.522413	1	1.15 (1.11, 1.19)	4.15145e-16	1.14 (1.10, 1.19)	1.40655e-10	0.251555	1.16 (1.11, 1.20)	5.98581e-13	1.15 (1.10, 1.20)	8.14007e-11	0.110012	1.00 (0.91 ,1.10)	0.975433	0.0826489	0.0195705	0.95 (0.81 ,1.10)	0.470483	0.294267	1.05 (0.82 ,1.35)	0.679451	0	1.02 (0.74 ,1.39)	0.923612	0.117576	1.24 (0.78 ,1.99)	0.363311	0	0.80251	0.80325	0.81187	0.484923	1	0.861481	1	0.6231	0.52703	0.510136	0.508923	0.505492	0.499468	0.508215	0.512754	0.522413
rs6149499	6	29288283	LOC101929006, LOC105375005	G:GAT	0.870856	0.993059	1.11 (1.06, 1.17)	1.62783e-05	1.11 (1.04, 1.19)	0.00311127	0.427984	1.16 (1.09, 1.23)	5.90914e-07	1.16 (1.08, 1.24)	3.96379e-05	0.243424	1.01 (0.88 ,1.16)	0.913666	0	0.091413	0.94 (0.75 ,1.17)	0.564706	0.222258	0.81 (0.58 ,1.13)	0.207934	0	1.21 (0.77 ,1.90)	0.409661	0	1.42 (0.63 ,3.24)	0.400944	0	0.94549	0.95759	0.96186	0.981049	0.993059		0.991914	0.99368	0.99414	0.881629	0.869647	0.863838	0.884884	0.888221		0.870856
rs2747716	6	125687226	HEY2, NCOA7	A:G	0.573668	0.999062	1.10 (1.07, 1.14)	2.90925e-10	1.10 (1.05, 1.16)	7.19077e-05	0.547709	1.12 (1.08, 1.16)	4.42528e-10	1.12 (1.07, 1.17)	3.00206e-06	0.358495	0.99 (0.91 ,1.08)	0.788111	0	0.0446377	0.90 (0.79 ,1.04)	0.146222	0.00335563	0.99 (0.79 ,1.24)	0.920551	0.254474	1.14 (0.88 ,1.47)	0.322488	0	1.03 (0.68 ,1.56)	0.87103	0	0.99887	0.9988	0.99896	0.996954	0.999062		0.998673	0.99803	0.99679	0.56651	0.573241	0.58344	0.569365	0.575825		0.573668
rs76165228	6	150198039	PPP1R14C	A:G	0.140979	0.910574	1.11 (1.06, 1.16)	5.56088e-06	1.11 (1.06, 1.16)	5.56088e-06	0	1.15 (1.09, 1.21)	9.35225e-08	1.15 (1.09, 1.22)	7.04961e-07	0.0819402	1.15 (1.00 ,1.31)	0.0433418	0	0.970636	1.12 (0.90 ,1.38)	0.312467	0.162917	1.21 (0.83 ,1.75)	0.324348	0	0.93 (0.60 ,1.43)	0.733459	0	1.06 (0.44 ,2.58)	0.894467	0	0.9223	0.92594	0.91285	0.615678	0.910574	0.87039	0.950953	0.92144	0.79984	0.139422	0.139451	0.133724	0.158346	0.145397	0.187993	0.140979
rs9639594 g	7	29139570	CPVL	A:G	0.206208	0.846014	1.08 (1.04, 1.13)	6.52694e-05	1.09 (1.04, 1.14)	0.000626991	0.272782	1.14 (1.09, 1.19)	2.17721e-08	1.16 (1.08, 1.23)	6.73253e-06	0.406286	1.00 (0.90 ,1.12)	0.931109	0	0.102683	1.00 (0.84 ,1.21)	0.960646	0	1.08 (0.79 ,1.49)	0.63439	0	1.25 (0.90 ,1.75)	0.189043	0	1.13 (0.64 ,2.00)	0.662407	0	0.91339	0.91764	0.86881	0.723291	0.846014	0.89353	0.905338	0.78605	0.8381	0.212521	0.217754	0.215346	0.247049	0.209697	0.207937	0.206208
rs34670419	7	99533211	ZSCAN5, CYP3A7	G:T	0.961116	1	1.25 (1.15-1.36)	2.83561e-07	1.25 (1.15-1.36)	2.83561e-07	0	1.22 (1.11-1.35)	8.027e-05	1.22 (1.11-1.35)	8.027e-05	0	0.91 (0.73-1.14)	0.416237	0	0.0733464	0.95 (0.65-1.39)	0.796434	0	0.82 (0.45-1.50)	0.51981	0	0.39 (0.20-0.78)	0.00760973	0	NAf			0.98216	0.98978	0.96876	0.951596	1	0.990292	0.986779	0.95835	0.98802	0.962477	0.960974	0.963035	0.96386	0.960532	0.965279	0.961116
rs117280150	8	14014030	SGCZ	G:T	0.042504	0.964209	1.04 (0.97, 1.13)	0.277653	1.04 (0.97, 1.13)	0.277653	0	0.99 (0.90, 1.09)	0.810452	0.99 (0.90, 1.09)	0.810452	0	1.66 (1.37 ,2.02)	1.98741e-07	0	9.65486e-05	1.30 (0.92 ,1.85)	0.137889	0	1.25 (0.57 ,2.77)	0.576572	0	1.66 (0.71 ,3.89)	0.244224	0	2.08 (0.58 ,7.49)	0.260909	0	0.97294	0.9681	0.96537	0.882927	0.964137	0.963203	0.935594	0.93949	0.95312	0.0465056	0.0421049	0.0419056	0.0344024	0.0376639	0.0407221	0.042504
rs142459060	8	117816659	EXT1	C:T	0.031749	0.964098	1.09 (1.00,1.19)	0.0595956	1.09 (0.99,1.19)	0.0646964	0.0383414	1.06 (0.95,1.17)	0.303764	1.06 (0.95,1.17)	0.303764	0	1.73 (1.40,2.15)	6.41474e-07	0	0.00161183	1.70 (1.19,2.41)	0.0031701	0	1.73 (0.89,3.35)	0.106764	0	2.01 (0.90,4.49)	0.0883139	0	NAf			0.9737	0.97466	0.98446	0.662869	0.964098	0.976764	0.964368	0.95839	0.90604	0.0315708	0.0323157	0.0257846	0.0358763	0.0311781	0.0312448	0.031749
rs35286446	8	128433617	MYC	GAT:G	0.577421	0.993594	1.07 (1.04, 1.11)	6.20595e-06	1.07 (1.04, 1.11)	6.20595e-06	0	1.07 (1.04, 1.11)	0.000118066	1.07 (1.04, 1.11)	0.000118066	0	1.10 (1.01 ,1.19)	0.0357983	0.199065	0.993435	1.14 (0.99 ,1.31)	0.0751494	0.34081	0.93 (0.74 ,1.16)	0.503073	0	1.02 (0.78 ,1.35)	0.866807	0	1.13 (0.75 ,1.72)	0.548609	0	0.98898	0.99132	0.99159	0.993974	0.993594	0.956284	0.990224	0.99466	0.9618	0.585975	0.581006	0.58306	0.559274	0.576411	0.558386	0.577421
rs4733613	8	128587032	MYC	C:G	0.123746	1	1.17 (1.12, 1.22)	3.10937e-12	1.17 (1.12, 1.22)	3.10937e-12	0	1.20 (1.14, 1.26)	2.55859e-12	1.20 (1.14, 1.26)	2.55859e-12	0	1.08 (0.95 ,1.22)	0.231328	0	0.0381666	0.94 (0.76 ,1.17)	0.581734	0	1.39 (1.02 ,1.90)	0.0359207	0	1.30 (0.91 ,1.85)	0.147781	0	1.58 (0.87 ,2.89)	0.135628	0	0.92636	0.92878	0.92895	1	1	0.956025	0.960655	0.93884	0.89809	0.127225	0.122086	0.14027	0.120439	0.127488	0.12812	0.123746
rs139584729	8	128611656	MYC	C:G	0.984391	0.968645	1.39 (1.24, 1.57)	4.97528e-08	1.39 (1.24, 1.57)	4.97528e-08	0	1.47 (1.27, 1.69)	1.18725e-07	1.47 (1.27, 1.69)	1.18725e-07	0	1.18 (0.86 ,1.63)	0.30278	0	0.243104	0.94 (0.54 ,1.65)	0.838149	0	0.79 (0.35 ,1.79)	0.575999	0	0.46 (0.23 ,0.93)	0.0306405	0	NAf			0.90807	0.92121	0.90317	0.966351	0.968645	0.927713	0.937134	0.88711	0.76108	0.97826	0.978643	0.977893	0.978358	0.974691	0.985878	0.984391
rs1923357	9	10266786	PTPRD	C:T	0.17755	0.994806	1.08 (1.04, 1.13)	2.77948e-05	1.09 (1.04, 1.14)	0.000308687	0.228509	1.12 (1.07, 1.17)	6.04539e-07	1.12 (1.07, 1.17)	6.04539e-07	0	1.08 (0.97 ,1.20)	0.163884	0	0.539602	1.16 (0.97 ,1.39)	0.0997845	0.170486	0.94 (0.69 ,1.29)	0.719556	0	0.98 (0.69 ,1.40)	0.90831	0	1.29 (0.76 ,2.20)	0.347789	0	0.99413	0.99404	0.99297	0.990474	0.994806	0.9939	0.989017	0.99422	0.99373	0.166134	0.173664	0.164802	0.185519	0.182157	0.202334	0.17755
rs1679014	9	22207038	CDKN2A, CDKN2B	T:C	0.067996	1	1.18 (1.12, 1.25)	6.37921e-09	1.18 (1.12, 1.25)	6.37921e-09	0	1.17 (1.09, 1.25)	4.36318e-06	1.17 (1.09, 1.25)	4.36318e-06	0	1.19 (1.02 ,1.38)	0.0303863	0.0553975	0.13858	1.16 (0.90 ,1.49)	0.257784	0	1.29 (0.86 ,1.94)	0.223324	0	1.42 (0.84 ,2.41)	0.192367	0	2.27 (1.15 ,4.50)	0.0187806	0	1	1	1	1	1	0.945026	1	0.9943	0.95506	0.0626613	0.0690885	0.0676734	0.068519	0.072249	0.06741	0.067996
rs10835920	11	32468118	WT1	T:C	0.380414	0.994677	1.09 (1.06, 1.13)	1.32562e-08	1.09 (1.06, 1.13)	1.32562e-08	0	1.10 (1.05, 1.14)	2.10564e-06	1.10 (1.05, 1.14)	2.10564e-06	0	1.10 (1.01 ,1.20)	0.0381368	0.146949	0.675573	1.00 (0.87 ,1.16)	0.986899	0	1.05 (0.83 ,1.34)	0.664083	0.140166	1.02 (0.78 ,1.33)	0.886348	0	1.42 (0.92 ,2.19)	0.113475	0.206695	0.99097	0.99075	0.99037	0.994912	0.994677	0.996258	0.993838	0.99118	0.97679	0.367425	0.37831	0.400313	0.369727	0.344482	0.386082	0.380414
rs117610694	11	73070209	FCHSD2	T:C	0.01153	0.900289	1.30 (1.15, 1.48)	5.27298e-05	1.26 (1.04, 1.52)	0.0187515	0.474063	1.47 (1.26, 1.71)	6.08313e-07	1.44 (1.17, 1.77)	0.000561203	0.379607	1.60 (1.09 ,2.34)	0.0154138	0.201925	0.0891938	1.92 (0.98 ,3.74)	0.0567599	0	1.66 (0.21 ,13.07)	0.631759	0	1.33 (0.37 ,4.78)	0.662263	0	NAf			0.88397	0.88064	0.93727	0.740006	0.900289	0.869331	1	0.75833	0.7961	0.0124935	0.0138571	0.0175783	0.0125398	0.0137003	0.0117595	0.01153
rs571866661	11	77315296	TOM20P1	CTTTTTTTTTTTTT:C	0.322206	0.863576	1.03 (0.99,1.06)	0.1251	0.97 (0.92,1.02)	0.203956	0.433937	0.99 (0.94,1.03)	0.505484	0.98 (0.94,1.04)	0.553185	0.211006	0.78 (0.70,0.86)	4.70515e-07	0.238691	0.000405996	0.78 (0.67,0.91)	0.00213429	0.223779	0.74 (0.58,0.96)	0.0234418	0	0.73 (0.54,0.98)	0.0389245	0	0.78 (0.49,1.26)	0.312582	0.0159413	0.88657	0.88759	0.89314	0.83613	0.863576		0.923311	0.79574	0.79002	0.299647	0.305298	0.31466	0.290027	0.312984		0.322206
rs9668337	12	26273405	SSPN	A:G	0.735122	0.994875	1.11 (1.08, 1.15)	1.09627e-09	1.11 (1.08, 1.15)	1.09627e-09	0	1.10 (1.06, 1.15)	2.58543e-06	1.10 (1.06, 1.15)	2.58543e-06	0	1.10 (1.00 ,1.22)	0.0506695	0	0.875698	1.13 (0.96 ,1.34)	0.142648	0	1.07 (0.82 ,1.40)	0.619893	0	0.96 (0.71 ,1.30)	0.791301	0.105539	0.77 (0.49 ,1.21)	0.262678	0	0.99919	0.99941	0.99922	0.873192	0.994875	0.998652	0.998382	0.9998	0.99993	0.739055	0.741553	0.753357	0.724281	0.732979	0.73552	0.735122
rs145505949	12	42656220	PRICKLE1	T:C	0.121543	0.95248	1.04 (1.00, 1.10)	0.0740653	1.04 (0.99, 1.10)	0.15496	0.17916	1.02 (0.97, 1.08)	0.413008	1.02 (0.96, 1.08)	0.467853	0.0647876	1.38 (1.22 ,1.57)	2.53206e-07	0.0463435	1.15834e-05	1.34 (1.09 ,1.65)	0.0061058	0.170118	1.37 (0.99 ,1.91)	0.0603376	0	1.30 (0.89 ,1.91)	0.174637	0	1.84 (1.04 ,3.26)	0.0366483	0	0.97152	0.9778	0.9803	0.871303	0.95248	0.973907	0.963151	0.97373	0.96676	0.114753	0.123281	0.123596	0.112392	0.105402	0.109419	0.121543
rs1677893	12	77944606	NAV3	A:T	0.446362	0.990423	1.08 (1.05, 1.11)	3.08174e-07	1.08 (1.05, 1.11)	3.08174e-07	0	1.09 (1.05, 1.13)	1.04382e-06	1.09 (1.05, 1.13)	1.04382e-06	0	1.08 (1.00 ,1.18)	0.0628184	0	0.802149	1.08 (0.94 ,1.24)	0.26926	0	1.14 (0.91 ,1.43)	0.243982	0	1.19 (0.92 ,1.54)	0.186271	0	1.18 (0.77 ,1.79)	0.446167	0.0387641	0.99767	0.99752	0.99897	0.967008	0.990423	0.99453	0.995001	0.99759	0.99891	0.460253	0.438902	0.440671	0.448413	0.44912	0.450518	0.446362
rs376674848	12	84220725	LOC107984536	CGT:C	0.607588	0.887953	1.07 (1.03, 1.10)	0.000118638	1.07 (1.03, 1.10)	0.000138271	0.0171305	1.11 (1.07, 1.15)	2.06199e-07	1.11 (1.07, 1.15)	2.06199e-07	0	1.04 (0.95 ,1.14)	0.399729	0	0.104965	0.98 (0.84 ,1.14)	0.75402	0	1.02 (0.79 ,1.30)	0.899215	0.0177888	1.21 (0.91 ,1.62)	0.185313	0	1.14 (0.72 ,1.79)	0.583025	0	0.88256	0.87966	0.88393	0.816652	0.887953		0.892479	0.82608	0.81448	0.604318	0.592146	0.580492	0.618745	0.60315		0.607588
rs3184504	12	111446804	SH2B3	C:T	0.515767	1	1.10 (1.07, 1.14)	1.13667e-10	1.10 (1.07, 1.14)	1.13667e-10	0	1.11 (1.07, 1.15)	5.77932e-09	1.11 (1.07, 1.15)	5.77932e-09	0	1.10 (1.01 ,1.19)	0.0318692	0.042051	0.792751	1.18 (1.03 ,1.36)	0.0192949	0.34229	0.93 (0.74 ,1.17)	0.536644	0	1.20 (0.92 ,1.57)	0.177572	0.454152	0.84 (0.56 ,1.27)	0.400593	0	1	1	1	1	1	1	1	0.99904	1.00009	0.516218	0.511177	0.509508	0.508665	0.513902	0.499306	0.515767
rs10850382	12	114776743	LOC107984437	T:C	0.308258	1	1.10 (1.07, 1.14)	3.47368e-09	1.10 (1.07, 1.14)	3.47368e-09	0	1.11 (1.07, 1.15)	1.50818e-07	1.11 (1.07, 1.15)	1.50818e-07	0	1.02 (0.93 ,1.12)	0.67285	0	0.15633	1.06 (0.91 ,1.24)	0.421678	0	0.97 (0.75 ,1.26)	0.828847	0	1.01 (0.76 ,1.35)	0.939126	0	0.99 (0.63 ,1.57)	0.978774	0	0.98961	0.98824	0.9879	0.805747	1	0.996613	0.816881	0.99991	0.93526	0.313556	0.30545	0.311959	0.303904	0.316008	0.316411	0.308258
rs7981863	13	73238004	KLF5, KLF12	C:T	0.715876	1	1.16 (1.12, 1.20)	2.69841e-17	1.15 (1.11, 1.20)	1.2742e-11	0.264276	1.17 (1.13, 1.22)	4.85099e-15	1.17 (1.13, 1.22)	4.85099e-15	0	1.13 (1.02 ,1.24)	0.0140079	0.481133	0.767928	1.12 (0.96 ,1.31)	0.151902	0	0.94 (0.73 ,1.21)	0.617239	0	1.24 (0.92 ,1.68)	0.156762	0	1.13 (0.69 ,1.84)	0.636353	0	0.9921	0.99018	0.98961	0.998626	1	0.993169	0.972069	1.00001	0.94476	0.695077	0.718965	0.701071	0.720059	0.737204	0.693676	0.715876
rs12184995	14	53759970	CDKN3	A:G	0.170204	0.983391	1.00 (0.96, 1.04)	0.988699	1.00 (0.96, 1.04)	0.997805	0.0252019	1.04 (1.13, 0.96)	0.0900658	0.96 (0.91, 1.01)	0.0900658	0	1.31 (1.18 ,1.46)	6.51745e-07	0.248226	8.7036e-07	1.33 (1.12 ,1.58)	0.0011581	0.101035	1.72 (1.31 ,2.25)	9.35835e-05	0	1.05 (0.74 ,1.49)	0.786257	0	1.76 (1.05 ,2.93)	0.0314586	0	0.9773	0.97331	0.97512	0.926866	0.983391	0.987134	0.971271	0.97199	1.00046	0.176135	0.168316	0.161081	0.17726	0.173039	0.167161	0.170204
rs937213	15	40029923	EIF2AK, BMF	C:T	0.421624	1	1.09 (1.06, 1.13)	5.06516e-09	1.09 (1.06, 1.13)	5.06516e-09	0	1.12 (1.08, 1.16)	6.92432e-10	1.12 (1.08, 1.16)	7.26927e-10	0.00141857	1.15 (1.06 ,1.25)	0.00103245	0.0284314	0.885453	1.24 (1.08 ,1.42)	0.00230636	0.0928801	1.11 (0.89 ,1.39)	0.358337	0	1.17 (0.87 ,1.57)	0.29706	0	1.13 (0.75 ,1.70)	0.549247	0	1	1	1	1	1	0.978592	1	0.98994	0.99014	0.426649	0.420987	0.39877	0.424644	0.42396	0.415986	0.421624
rs17601876	15	51261712	CYP19A1	G:A	0.479814	0.995808	1.12 (1.09, 1.16)	3.26866e-14	1.12 (1.09, 1.16)	3.26866e-14	0	1.12 (1.08, 1.16)	2.30964e-10	1.12 (1.08, 1.16)	2.30964e-10	0	1.05 (0.96 ,1.14)	0.299635	0.309326	0.0568912	1.01 (0.88 ,1.17)	0.834079	0	1.05 (0.84 ,1.32)	0.660828	0	1.06 (0.81 ,1.38)	0.66929	0	1.23 (0.81 ,1.85)	0.329389	0	0.99239	0.99578	0.99527	1	0.995808	0.995332	0.990521	0.9946	0.99637	0.473685	0.488139	0.494463	0.470018	0.483248	0.463422	0.479814
rs1129506	17	31319014	EVI2A, NF1	G:A	0.380334	1	1.10 (1.06, 1.13)	4.28515e-08	1.10 (1.06, 1.13)	4.28515e-08	0	1.11 (1.07, 1.15)	1.29238e-07	1.12 (1.07, 1.18)	1.10485e-05	0.357823	1.07 (0.98 ,1.17)	0.13065	0.127878	0.265651	1.17 (1.02 ,1.35)	0.0281441	0	0.96 (0.76 ,1.21)	0.736445	0	1.13 (0.86 ,1.47)	0.385159	0	1.16 (0.76 ,1.78)	0.481485	0	0.99895	0.99901	0.99896	1	1	0.997622	0.998575			0.386666	0.375019	0.367197	0.368446	0.386019	0.34264	0.380334
rs11263761	17	37737784	HNF1B	A:G	0.51711	0.977608	1.15 (1.12, 1.19)	3.24375e-20	1.16 (1.12, 1.20)	1.87812e-15	0.246879	1.15 (1.11, 1.19)	3.35704e-14	1.15 (1.11, 1.20)	4.5247e-12	0.143762	1.20 (1.10 ,1.31)	3.63235e-05	0.169316	0.364344	1.20 (1.04 ,1.39)	0.0116237	0	0.98 (0.78 ,1.23)	0.861665	0.189913	1.28 (0.98 ,1.68)	0.0744756	0.371459	1.09 (0.70 ,1.71)	0.699193	0.146701	0.97715	0.98195	0.91011	0.969874	0.977608	0.969304	0.983328	0.91219	0.93793	0.521561	0.514184	0.534128	0.506985	0.527195	0.504084	0.51711
rs882380	17	48216874	SKAP1	A:C	0.612652	0.99059	1.10 (1.06, 1.13)	4.66287e-09	1.10 (1.06, 1.15)	6.48908e-06	0.410667	1.11 (1.07, 1.15)	1.24873e-08	1.11 (1.06, 1.17)	7.58874e-06	0.343568	1.08 (0.99 ,1.18)	0.0759822	0	0.617625	1.28 (1.10 ,1.48)	0.00102894	0.127687	1.06 (0.84 ,1.33)	0.644563	0	1.09 (0.84 ,1.41)	0.533656	0	1.03 (0.66 ,1.61)	0.890159	0.10293	0.98993	0.98864	0.98798	0.987953	0.99059	0.997323	0.987623	0.98791	0.9806	0.588937	0.602581	0.602953	0.604685	0.60076	0.589173	0.612652
rs60856912	17	67896227	BPTF	T:G	0.161982	0.9651	1.11 (1.06, 1.15)	4.46607e-07	1.11 (1.05, 1.17)	0.000137145	0.356966	1.12 (1.06, 1.17)	4.48983e-06	1.13 (1.06, 1.20)	0.000372792	0.419873	1.09 (0.97 ,1.22)	0.130634	0	0.707542	1.08 (0.90 ,1.31)	0.391861	0	1.13 (0.83 ,1.53)	0.450602	0	1.16 (0.82 ,1.63)	0.399687	0	1.05 (0.59 ,1.86)	0.864545	0	0.91726	0.97051	0.9682	0.933813	0.9651	0.932033	0.964953	0.91163	0.82529	0.190639	0.16573	0.164918	0.178844	0.168598	0.158604	0.161982
rs561726060	18	22263993	GATA6	T:C	0.00709	0.809458	1.66 (1.36-2.02)	5.26974e-07	1.66 (1.36-2.02)	5.26974e-07	0	1.68 (1.34-2.12)	7.5e-06	1.68 (1.33-2.12)	1.49732e-05	0.03	1.90 (1.07-3.36)	0.0280843	0	0.459268	1.50 (0.26-8.59)	0.646976	0	NAf			2.77 (0.17-44.75)	0.473672	0	NAf			0.81522	0.82249	0.86825	0.742311	0.809458	0.788423	0.933488	0.61431	0.52833	0.00518479	0.0065903	0.00537134	0.00734723	0.00518684	0.006653	0.00709
rs4607001	20	22467899	LOC105372563	T:C	0.201643	0.989617	1.10 (1.06, 1.14)	1.1061e-06	1.10 (1.05, 1.15)	6.87232e-05	0.281055	1.13 (1.08, 1.18)	8.51813e-08	1.13 (1.07, 1.19)	6.29336e-06	0.209322	1.07 (0.95 ,1.19)	0.250584	0.239039	0.402777	1.03 (0.86 ,1.24)	0.741631	0	0.95 (0.69 ,1.30)	0.73762	0	1.13 (0.80 ,1.61)	0.485494	0	0.94 (0.51 ,1.73)	0.853575	0	0.99276	0.99314	0.99212	0.495453	0.989617	0.993244	0.988518	0.98208	0.97172	0.199378	0.198293	0.196062	0.190185	0.201779	0.201864	0.201643
rs529138199	21	21005810	NCAM2	C:CA	0.06069	0.988779	1.15 (1.08, 1.23)	3.28961e-05	1.14 (1.05, 1.24)	0.00273878	0.306558	1.23 (1.14, 1.33)	2.27718e-07	1.21 (1.10, 1.34)	9.42448e-05	0.270511	1.00 (0.81 ,1.22)	0.978132	0	0.0989964	1.00 (0.72 ,1.40)	0.993099	0	1.21 (0.72 ,2.02)	0.473983	0	0.88 (0.40 ,1.91)	0.742674	0	1.81 (0.66 ,4.95)	0.250282	0	0.91577	0.91446	0.89842	0.824248	0.988779		0.99509	0.77341	0.79337	0.0512722	0.0540241	0.0478612	0.0460719	0.0536029		0.06069
a Position is with reference to Build 38 of the reference genome
b EAF=effect allele frequency among control subjects in the UK Biobank
c Info=imputation quality score for the OncoArray set
d I2 = heterogeneity I2 statistic
e r2=0.02 between rs7579014 and rs148261157
f Due to low EAF (<5%), these variants did not pass QC and could not be assessed in this smaller sample set
g Given the weak LD with other SNPs at the rs9639594 locus, this SNP did not meet the evidence threshold for inclusion in Table 2
