# Supplementary material for: Identification of nine new susceptibility loci for endometrial cancer
Source: Nat Commun. 2018 Aug 9;9:3166. doi: 10.1038/s41467-018-05427-7 (PMC6085317; doi:10.1038/s41467-018-05427-7)
Supplement: Supplementary file 6 — Supplementary Data 3 [file 41467_2018_5427_MOESM6_ESM.xlsx]

## Sheet: Sheet1
Supplementary Data 3: Candidate Causal Risk SNPs (ccrSNPs) for the novel risk loci and intersections with functional genomic features.
Highlighted variants are the lead variant at each locus.
										H3K27Ac peaksc						H3K4Me1 peaksc				H3K4Me3 peaksc				DNaseIc		TFBS
Locus	Chrom	Candidate SNP	Position (bp)a	Fixed Effects P	Odds Against	Infob	RegulomeDB Score	Location Relative to GENCODE gene	Annotation	Ishikawa Vehiclef	Ishikawa Estrogenf	JHUEM-14 Vehiclef	JHUEM-14 Estrogenf	Uterusg	Vaginag	Ishikawa Vehiclef	Ishikawa Estrogenf	JHUEM-14 Vehiclef	JHUEM-14 Estrogenf	Ishikawa Vehiclef	Ishikawa Estrogenf	JHUEM-14 Vehiclef	JHUEM-14 Estrogenf	Ishikawa Estrogenh	Ishikawa DMSOh	Ishikawah	Altered TF Motifs	eQTLd
1p34.3	1	rs113998067	37607755	3.57729e-08	-	0.895048	5	3.6kb 3' of RSPO1		0	0	0	0	1	1	0	0	0	1	0	0	0	0	0	0		CEBPB,Foxd3,Ik-2,NF-AT1
1p34.3	1	rs114191397	37597333	1.29039e-07	3.46515	0.893462		1.4kb 5' of GNL2		0	0	0	1	0	0	0	0	0	0	0	1	0	0	0	0		E2A,MIF-1,SIX5,ZEB1
1p34.3	1	rs116685741	37627295	2.29489e-07	6.04599	0.897102	5	RSPO1	intronic	0	0	0	1	0	0	0	0	0	0	0	0	0	0	0	0		EWSR1-FLI1,HDAC2,Irf,STAT
1p34.3	1	rs114671612	37586390	2.84494e-07	7.4405	0.893599	5	GNL2	intronic	0	0	1	0	0	0	0	0	1	0	0	0	0	0	0	0		BCL,GATA,HDAC2,HMGN3
1p34.3	1	rs114240791	37531879	3.00373e-07	7.84115	0.896771		4.7kb 3' of SNIP1		0	0	0	1	0	0	0	0	1	0	0	0	0	0	0	0		NF-kappaB	CDCA8|TCGA_UCEC_All_Tumour,CDCA8|TCGA_UCEC_TypeI_Tumours
2p16.1	2	rs148261157	60670444	3.38992e-08	-	0.875116	6	29kb 3' of Metazoa_SRP		0	0	0	1	0	0	0	0	1	0	0	0	0	1	0	0		Irf,Mef2,TATA,YY1
2p16.1	2	rs147022769	60610550	8.84819e-08	2.53391	0.878517		30kb 5' of Metazoa_SRP		0	0	0	0	0	0	0	0	0	0	0	0	0	0	0	0		Spz1
2p16.1	2	rs7579014	60480759	1.32543e-07	3.74663	0.983058	4	BCL11A	intronic	0	0	0	0	0	0	0	0	0	0	0	0	0	0	0	0
2p16.1	2	rs74750983	60641935	4.44757e-07	-	0.876697	3a	934bp 3' of Metazoa_SRP		0	0	1	0	0	0	0	0	0	0	0	0	0	0	0	0		Dmbx1,Foxp3,Otx2,ZBTB33
2p16.1	2	rs75360420	60638658	5.2409e-07	14.1355	0.901557		2kb 5' of Metazoa_SRP		0	0	0	0	0	0	0	0	0	0	0	0	0	0	0	0
2p16.1	2	rs115539047	60638954	5.29892e-07	14.2863	0.901436		1.8kb 5' of Metazoa_SRP		0	0	0	0	0	0	0	0	0	0	0	0	0	0	0	0		CTCF
2p16.1	2	rs749296	60640670	6.47327e-07	17.3271	0.897819	6	34bp 5' of Metazoa_SRP		0	0	1	0	0	0	0	0	0	0	0	0	0	0	0	0		Evi-1,GATA
2p16.1	2	rs13412862	60631728	7.73528e-07	20.571	0.898329	5	9kb 5' of Metazoa_SRP		0	0	0	0	0	0	0	0	0	1	0	0	0	0	0	0		Bbx,EWSR1-FLI1,Hbp1,Pou1f1,Pou2f2
2p16.1	2	rs11899755	60678943	9.70193e-07	25.5856	0.889005	5	38kb 3' of Metazoa_SRP		0	0	1	0	0	0	0	0	1	0	0	0	0	0	0	0		STAT
2p16.1	2	rs111258354	60655100	1.03786e-06	27.3011	0.961136		14kb 3' of Metazoa_SRP		0	0	0	0	0	0	0	0	0	0	0	0	0	0	0	0		Pax-5
2p16.1	2	rs58327273	60676938	1.12249e-06	29.4404	0.864412		36kb 3' of Metazoa_SRP		0	0	0	0	0	0	0	0	0	0	0	0	0	0	0	0
2p16.1	2	rs75997515	60656097	1.24462e-06	32.5161	0.961318	3a	15kb 3' of Metazoa_SRP		0	0	0	0	0	0	0	0	0	0	0	0	0	0	0	0		TAL1
2p16.1	2	rs79775407	60627481	1.29526e-06	33.7878	0.902111	5	13kb 5' of Metazoa_SRP		0	0	0	0	0	0	0	0	0	0	0	0	0	0	0	0		SIX5
2p16.1	2	rs114718025	60607817	1.32619e-06	34.5635	0.867046	5	33kb 5' of Metazoa_SRP		0	0	0	0	0	0	0	0	0	0	0	0	0	0	0	0		GATA,GR,T3R,VDR
2p16.1	2	rs55825755	60587453	1.67584e-06	43.2842	0.849159		34kb 5' of BCL11A		0	0	0	0	0	0	0	0	0	0	0	0	0	0	0	0		HNF4,Nr2f2
2p16.1	2	rs77733939	60616526	1.75906e-06	45.3479	0.902506		24kb 5' of Metazoa_SRP		0	0	0	0	0	0	0	0	0	0	0	0	0	0	0	0		DMRT4,HNF6,Hoxb8
9p21.3	9	rs1679014	22207038	6.37921e-09	-	1	4	RP11-408N14.1		0	0	0	0	0	0	0	0	0	0	0	0	0	0	0	1		GATA,NRSF,Pax-5
9p21.3	9	rs1409773	22239568	2.80446e-08	4.21465	1	5	25kb 5' of RP11-408N14.1		0	0	0	0	1	0	0	0	0	0	0	0	0	0	0	0		ATF3,PLZF,TCF4
9p21.3	9	rs4451397	22230092	3.67429e-08	5.4774	0.931222		15kb 5' of RP11-408N14.1		0	0	0	1	0	0	0	0	0	0	0	0	0	1	0	0
9p21.3	9	rs10757297	22282420	9.64709e-08	13.9566	0.992873	6	68kb 5' of RP11-408N14.1		0	0	0	0	0	0	0	0	0	0	0	0	0	0	0	0		E2F,Egr-1,HDAC2,Mtf1,Nrf1,Pax-5,SETDB1,Zfp161
9p21.3	9	rs1590625	22259422	2.39751e-07	33.6611	0.992401	6	45kb 5' of RP11-408N14.1		0	0	0	0	0	0	0	0	0	1	0	0	0	0	0	0		DMRT3,DMRT4,Irf
9p21.3	9	rs1327045	22241890	4.78188e-07	65.5488	1	4	27kb 5' of RP11-408N14.1		0	0	0	0	0	0	0	0	0	0	0	0	0	0	0	0		GR
9p21.3	9	rs1615094	22242482	6.28634e-07	85.3307	0.993076	6	28kb 5' of RP11-408N14.1		0	0	0	0	0	0	0	0	0	0	0	0	0	0	0	0		En-1,FAC1,Sox
9p21.3	9	rs1751455	22258283	6.76387e-07	91.5691	0.995071		44kb 5' of RP11-408N14.1		0	0	0	0	0	0	0	0	0	0	0	0	0	0	0	0		PLZF
11p13	11	rs10835920	32468118	1.32562e-08	-	0.994677		9.3kb 3' of WT1-AS		0	0	0	1	0	0	1	0	1	0	0	0	0	1	0	0		HDAC2,Hoxd10,Nanog	RCN1|TCGA_UCEC_All_Tumour,CCDC73,RCN1|TCGA_UCEC_TypeI_Tumours
11p13	11	rs4275604	32441030	1.39378e-08	1.04992	0.995219	5	WT1-AS		0	0	0	0	1	1	0	0	0	0	0	0	0	0	0	0		ERalpha-a,Esr2,RAR,RXRA,T3R	RCN1|TCGA_UCEC_All_Tumour,CCDC73,EIF3M,RCN1,TCP11L1|TCGA_UCEC_TypeI_Tumours
11p13	11	rs3858458	32463048	1.52353e-08	1.14474	0.997399	6	4.3kb 3' of WT1-AS		0	1	0	0	0	0	0	0	0	0	0	0	0	0	0	0			RCN1|TCGA_UCEC_All_Tumour,CCDC73,EIF3M,RCN1|TCGA_UCEC_TypeI_Tumours
11p13	11	rs7103000	32441559	1.53266e-08	1.1514	0.996375	5	WT1-AS		0	0	0	0	1	1	0	0	0	0	0	0	0	0	0	0		AP-1,CACD,ERalpha-a,Esr2,GR	RCN1|TCGA_UCEC_All_Tumour,CCDC73,EIF3M,RCN1,TCP11L1|TCGA_UCEC_TypeI_Tumours
11p13	11	rs4304749	32444758	1.60401e-08	1.20343	0.998095	6	WT1-AS		0	0	1	0	1	1	0	0	0	0	0	0	0	0	0	0		RXRA,Zbtb3	RCN1|TCGA_UCEC_All_Tumour,CCDC73,EIF3M,RCN1,TCP11L1|TCGA_UCEC_TypeI_Tumours
11p13	11	rs7944133	32464085	1.61175e-08	1.20907	0.998776	5	5.3kb 3' of WT1-AS		0	1	0	0	0	0	0	0	0	0	0	0	0	0	0	0		Hmbox1	RCN1|TCGA_UCEC_All_Tumour,CCDC73,EIF3M,RCN1|TCGA_UCEC_TypeI_Tumours
11p13	11	rs10835911	32446001	1.61495e-08	1.2114	0.998304	5	WT1-AS		0	0	0	0	1	1	0	0	0	0	0	0	0	0	0	0		Arid5a,NR4A	RCN1|TCGA_UCEC_All_Tumour,CCDC73,EIF3M,RCN1,TCP11L1|TCGA_UCEC_TypeI_Tumours
11p13	11	rs11031792	32449215	1.66236e-08	1.24592	0.998766	5	WT1-AS		0	0	0	0	0	0	0	0	0	0	0	0	0	0	0	0		EWSR1-FLI1,GATA,HDAC2,Myf,PU.1,Pax-5,SP1,TATA,ZNF263	RCN1|TCGA_UCEC_All_Tumour,CCDC73,EIF3M,RCN1,TCP11L1|TCGA_UCEC_TypeI_Tumours
11p13	11	rs4980793	32443139	1.66783e-08	1.2499	0.998066	6	WT1-AS		0	0	0	0	0	0	0	0	0	0	0	0	0	0	0	0		SMC3,TCF12	RCN1|TCGA_UCEC_All_Tumour,CCDC73,EIF3M,RCN1,TCP11L1|TCGA_UCEC_TypeI_Tumours
11p13	11	rs10835917	32462719	1.69233e-08	1.26773	1		3.9kb 3' of WT1-AS		0	1	0	0	0	0	0	0	0	0	0	0	0	0	0	0		AP-1,ATF3,Pax-3,SP2,Whn	RCN1|TCGA_UCEC_All_Tumour,CCDC73,EIF3M,RCN1|TCGA_UCEC_TypeI_Tumours
11p13	11	rs11031793	32449282	1.70111e-08	1.27412	0.998783	5	WT1-AS		0	0	0	0	0	0	0	0	0	0	0	0	0	0	0	0		EWSR1-FLI1,Rad21	RCN1|TCGA_UCEC_All_Tumour,CCDC73,EIF3M,RCN1,TCP11L1|TCGA_UCEC_TypeI_Tumours
11p13	11	rs2418931	32469973	1.76283e-08	1.31899	0.99536	5	11kb 3' of WT1-AS		0	0	1	0	0	0	1	0	1	0	0	0	0	1	0	0		Cphx,DMRT3,DMRT4,Pax-4,Pou1f1,TEF	RCN1|TCGA_UCEC_All_Tumour,CCDC73,RCN1|TCGA_UCEC_TypeI_Tumours
11p13	11	rs11031791	32448183	1.76796e-08	1.32271	0.998538	4	WT1-AS		0	0	0	0	1	0	0	0	0	0	0	0	0	0	0	0		SZF1-1	RCN1|TCGA_UCEC_All_Tumour,CCDC73,EIF3M,RCN1,TCP11L1|TCGA_UCEC_TypeI_Tumours
11p13	11	rs3858459	32470719	1.81308e-08	1.35548	0.995589	6	12kb 3' of WT1-AS		0	0	1	1	0	0	1	0	1	0	0	0	0	1	0	0		EBF,Maf,NRSF,ZBTB7A,Zfp740	RCN1|TCGA_UCEC_All_Tumour,CCDC73,RCN1|TCGA_UCEC_TypeI_Tumours
11p13	11	rs3858455	32452261	1.81548e-08	1.35722	0.999874	6	WT1-AS		0	0	1	0	0	0	0	0	0	0	0	0	0	0	0	0		DMRT1,Foxa,GR,Sox	RCN1|TCGA_UCEC_All_Tumour,CCDC73,EIF3M,RCN1,TCP11L1|TCGA_UCEC_TypeI_Tumours
11p13	11	rs10219425	32463234	1.87829e-08	1.4028	0.999472	6	4.5kb 3' of WT1-AS		0	1	0	0	0	0	0	0	0	0	0	0	0	0	0	0		Foxa,HMG-IY,Hoxa4,Klf7,NRSF,PLZF,Pax-4	RCN1|TCGA_UCEC_All_Tumour,CCDC73,EIF3M,RCN1|TCGA_UCEC_TypeI_Tumours
11p13	11	rs10835916	32461773	1.95252e-08	1.45659	0.99771		3kb 3' of WT1-AS		0	0	0	0	0	0	0	0	0	0	0	0	0	0	0	0		BDP1,ERalpha-a,Mxi1,RFX5,SZF1-1	RCN1|TCGA_UCEC_All_Tumour,CCDC73,RCN1,TCP11L1|TCGA_UCEC_TypeI_Tumours
11p13	11	rs3858456	32452721	2.02876e-08	1.51178	0.999714	5	WT1-AS		0	0	0	0	0	0	0	0	0	0	0	0	0	0	0	0		CDP,DMRT5,DMRT7,Foxm1,Foxp1,HDAC2,HMG-IY,HNF6,Pbx-1,Pou3f2,Sox	RCN1|TCGA_UCEC_All_Tumour,CCDC73,EIF3M,RCN1,TCP11L1|TCGA_UCEC_TypeI_Tumours
11p13	11	rs3930317	32452782	2.05212e-08	1.52868	0.999282	5	WT1-AS		0	0	0	0	0	0	0	0	0	0	0	0	0	0	0	0		Dobox4,SIX5	RCN1|TCGA_UCEC_All_Tumour,CCDC73,EIF3M,RCN1,TCP11L1|TCGA_UCEC_TypeI_Tumours
11p13	11	rs7948813	32452378	2.06142e-08	1.5354	0.999831		WT1-AS		0	0	1	0	0	0	0	0	0	0	0	0	0	0	0	0		AP-1,Hoxb3,RFX5	RCN1|TCGA_UCEC_All_Tumour,CCDC73,EIF3M,RCN1,TCP11L1|TCGA_UCEC_TypeI_Tumours
11p13	11	rs3858454	32452080	2.1774e-08	1.6192	1	4	WT1-AS	UTR SNP	0	0	1	0	0	0	0	0	0	0	0	0	0	0	0	0		CEBPB,CEBPD,CTCF,Myc	RCN1|TCGA_UCEC_All_Tumour,CCDC73,EIF3M,RCN1,TCP11L1|TCGA_UCEC_TypeI_Tumours
11p13	11	rs7395210	32455454	2.1779e-08	1.61956	0.999001	5	WT1-AS		0	0	0	0	0	0	0	0	0	0	0	0	0	0	0	0		STAT	RCN1|TCGA_UCEC_All_Tumour,CCDC73,EIF3M,RCN1,TCP11L1|TCGA_UCEC_TypeI_Tumours
11p13	11	rs11031796	32458261	2.74013e-08	2.02391	0.99924		WT1-AS		0	0	0	0	0	0	0	0	0	0	0	0	0	0	0	0		Whn	RCN1|TCGA_UCEC_All_Tumour,CCDC73,EIF3M,RCN1|TCGA_UCEC_TypeI_Tumours
11p13	11	rs7126322	32457420	2.91005e-08	2.14558	0.999106	6	WT1-AS		0	0	0	0	0	0	0	0	0	0	0	0	0	0	0	0		PEBP,RREB-1	RCN1|TCGA_UCEC_All_Tumour,CCDC73,EIF3M,RCN1|TCGA_UCEC_TypeI_Tumours
11p13	11	rs3809062	32437536	3.28825e-07	22.4307	0.992538	3a	WT1-AS	intronic	0	0	0	0	1	1	0	0	0	0	0	0	0	0	0	0			WT1-AS|endometrium,CCDC73,EIF3M,RCN1,TCP11L1|TCGA_UCEC_TypeI_Tumours
11p13	11	rs3809060	32437261	3.30638e-07	22.55	0.993985	4	WT1-AS	intronic	0	0	0	0	1	1	0	0	0	0	0	0	0	0	0	0			WT1-AS|endometrium,CCDC73,EIF3M,RCN1,TCP11L1|TCGA_UCEC_TypeI_Tumours
11p13	11	rs3809061	32437519	3.31207e-07	22.5875	0.99263	3a	WT1-AS	intronic	0	0	0	0	1	1	0	0	0	0	0	0	0	0	0	0		HNF1,Hmbox1,Ik-2	WT1-AS|endometrium,CCDC73,EIF3M,RCN1,TCP11L1|TCGA_UCEC_TypeI_Tumours
11p13	11	rs4140413	32437682	3.48668e-07	23.736	0.980039	4	WT1-AS	intronic	0	0	0	0	1	1	0	0	0	0	0	0	0	0	0	0		Mef2,Nanog	WT1-AS|endometrium,EIF3M,TCP11L1|TCGA_UCEC_TypeI_Tumours
11p13	11	rs3858461	32473416	6.34934e-07	42.3144	1	4	15kb 3' of WT1-AS		0	0	0	0	0	0	0	0	1	0	0	0	0	0	0	0		Bbx,NF-Y,Roaz	RCN1|TCGA_UCEC_All_Tumour,CCDC73,RCN1|TCGA_UCEC_TypeI_Tumours
11p13	11	rs7927401	32459631	7.72667e-07	51.1261	1		861bp 3' of WT1-AS		0	0	0	0	0	0	0	0	0	0	0	0	0	0	0	0			RCN1|TCGA_UCEC_All_Tumour,CCDC73,RCN1|TCGA_UCEC_TypeI_Tumours
11p13	11	rs10835925	32481795	8.43065e-07	55.6053	0.993416	5	23kb 3' of WT1-AS		0	0	0	0	0	0	0	0	1	0	0	0	0	0	0	0		Nanog,Pou2f2,Sox	RCN1|TCGA_UCEC_All_Tumour,CCDC73,RCN1|TCGA_UCEC_TypeI_Tumours
11p13	11	rs7101917	32481393	8.75164e-07	57.6427	0.994083	5	23kb 3' of WT1-AS		0	0	0	0	0	0	0	0	1	0	0	0	0	0	0	0			RCN1|TCGA_UCEC_All_Tumour,CCDC73,RCN1|TCGA_UCEC_TypeI_Tumours
11p13	11	rs10160794	32485294	9.81764e-07	64.3879	0.98898		27kb 3' of WT1-AS		0	0	0	1	0	0	0	0	0	0	0	0	0	0	0	0		Arid5a,Foxa,Foxf1,Foxi1,Foxj2,Foxk1,Foxl1,Mef2,Pou2f2,Pou3f2,TATA	RCN1|TCGA_UCEC_All_Tumour,CCDC73,RCN1|TCGA_UCEC_TypeI_Tumours
12q24.11	12	rs3184504	111446804	1.13667e-10	-	1	3a	SH2B3	SH2B3 Trp262 Arg	0	0	0	0	0	1	0	0	0	1	0	0	0	0	0	0		HES1,Mtf1	SH2B3|Blood
12q24.11	12	rs7310615	111427245	1.26715e-10	1.11206	0.995103		SH2B3	intronic	0	0	0	0	0	0	0	0	1	0	0	0	0	0	0	0		ERalpha-a
12q24.11	12	rs653178	111569952	3.49736e-10	2.99808	1	5	ATXN2	intronic	0	0	0	0	0	0	0	0	0	0	0	0	0	0	0	0		Esr2	SH2B3|Blood
12q24.11	12	rs7137828	111494996	7.31819e-10	6.16286	1	5	ATXN2	intronic	0	0	0	0	0	0	0	0	1	0	0	0	0	0	0	0		SP1
12q24.11	12	rs597808	111535554	1.07624e-09	8.97726	0.992342		ATXN2	intronic	0	0	1	0	0	0	0	0	1	0	0	0	0	0	0	0		BCL,ERalpha-a,Ets,Irf,SP1,ZBRK1,Znf143
12p12.1	12	rs9668337	26273405	1.09627e-09	1	0.994875		RP11-283G6.5		1	0	0	0	0	1	1	0	0	0	0	1	0	0	0	0		AIRE,Irf,Pax-4,SP2,STAT
12p12.1	12	rs9668810	26273487	1.18274e-09	1.07683	0.995038		RP11-283G6.5		1	0	0	0	0	1	1	0	0	0	0	1	0	0	0	0		Ets,Evi-1
12p12.1	12	rs9300169	26273738	1.1972e-09	1.08966	0.995577	5	RP11-283G6.5		1	0	0	0	1	1	1	0	0	0	0	1	0	0	0	0		Mxi1,Myc,RFX5,SREBP
12p12.1	12	rs7959150	26275130	1.55609e-09	1.40696	0.998346	4	RP11-283G6.5		1	0	1	0	1	1	1	0	0	0	0	1	0	0	1	0	CEBP, Era, FOXM1, Max, NFIC, p300, RAD21, TCF12, TEAD4	BCL,NF-kappaB
12p12.1	12	rs10842700	26277428	1.6765e-09	1.51296	0.997677	6	RP11-283G6.5		0	0	1	0	0	1	0	0	1	0	0	0	0	0	0	0		Crx,E2A,Pitx2,TBX5,ZEB1
12q24.11	12	rs10774625	111472415	1.91597e-09	15.7499	1	5	ATXN2	intronic	0	0	1	1	0	0	0	0	1	0	0	0	0	0	0	0		Cdx,Foxf1,Foxi1,Foxj2,Foxl1,Foxo,Foxp1,Foxq1,Zfp105	SH2B3|Blood
12q24.11	12	rs4766578	111466567	1.9571e-09	16.0792	1	6	ATXN2	intronic	0	0	0	1	0	0	0	0	1	0	0	0	0	1	0	0		ERalpha-a,GATA,GCNF,LRH1,RORalpha1,RXRA,SF1	SH2B3|Blood
12p12.1	12	rs7974900	26275744	1.96743e-09	1.76824	1	3a	RP11-283G6.5		0	0	1	0	1	1	0	1	1	0	0	1	0	0	0	0	Era, FOXM1, GR, NFIC, p300, TCF12, TEAD4	Foxd3,Irf,Sox
12q24.11	12	rs10774624	111395984	1.98039e-09	16.2656	0.958534		RP3-473L9.4		0	0	1	1	0	0	0	0	1	0	0	0	0	0	0	0		Ets,Nr2f2
12q24.21	12	rs10850382	114776743	3.47368e-09	-	1	5	4.9kb 3' of RP4-601P9.1		0	0	1	1	0	0	0	0	0	1	0	0	0	0	0	0		HDAC2,LUN-1
12q24.21	12	rs10850383	114777113	4.23312e-09	1.21223	0.999649	3a	5.3kb 3' of RP4-601P9.1		0	0	1	1	0	0	0	0	0	1	0	0	0	0	0	0		GR,Nrf-2,TCF11::MafG
12q24.21	12	rs4767257	114776339	4.608e-09	1.31658	0.993906		4.5kb 3' of RP4-601P9.1		0	0	1	1	0	0	0	0	0	1	0	0	0	0	0	0		BDP1,Nr2f2
12q24.21	12	rs4767256	114776279	5.54735e-09	1.57705	0.993964		4.4kb 3' of RP4-601P9.1		0	0	1	1	0	0	0	0	0	1	0	0	0	0	0	0
12q24.21	12	rs61931193	114773656	6.81666e-09	1.92703	0.992726	6	1.8kb 3' of RP4-601P9.1		0	0	1	1	0	0	0	0	0	1	0	1	0	0	0	0		NRSF,SETDB1,TAL1,Zfx
12p12.1	12	rs6487543	26285256	1.42287e-08	12.1205	1	5	RP11-283G6.5		0	0	0	0	0	0	0	0	0	0	0	1	0	0	0	0		Pou3f2
12q24.21	12	rs10507253	114780717	3.98987e-08	10.7189	0.996269	4	8.9kb 3' of RP4-601P9.1		0	0	0	1	0	0	0	0	0	0	0	0	0	0	0	0		E2F,SP1,STAT,TATA
12q24.21	12	rs11608897	114781274	4.51877e-08	12.0939	0.999347	5	9.4kb 3' of RP4-601P9.1		0	0	0	1	0	0	0	0	0	0	0	0	0	0	0	0		EWSR1-FLI1,STAT
12q24.21	12	rs10850384	114780950	5.88057e-08	15.6115	0.999063	2b	9.1kb 3' of RP4-601P9.1		0	0	0	1	0	0	0	0	0	0	0	0	0	0	0	0		Arnt,DEC,E2A,Ets,HIF1,Mxi1,Myc
12q24.21	12	rs12367710	114783308	6.80639e-08	17.9872	1	5	11kb 3' of RP4-601P9.1		0	0	0	1	0	0	0	0	0	0	0	0	0	0	0	0		HNF4,RXRA,SP1
12p12.1	12	rs6487542	26282290	9.18241e-08	73.9406	0.9909		RP11-283G6.5		0	0	0	0	0	0	0	0	0	0	0	0	0	0	0	0
17q21.32	17	rs882380	48216874	4.66287e-09	-	0.99059	6	SKAP1	intronic	0	0	0	1	0	0	0	0	0	1	0	0	0	0	0	0		AIRE,Arid5a,CEBPA,Foxa,NF-AT1,NF-Y
17q21.32	17	rs7219967	48216712	8.06612e-09	1.70418	0.998677	6	SKAP1	intronic	0	0	0	1	0	0	0	0	0	1	0	0	0	0	0	0		Nr2f2
17q21.32	17	rs4794505	48205944	9.49639e-09	1.99727	0.999998	5	SKAP1	intronic	0	0	0	0	0	0	0	0	0	1	0	0	0	0	0	0		PPAR
17q21.32	17	rs8072282	48199496	9.79101e-09	2.05748	1	4	SKAP1	intronic	0	0	0	0	0	0	0	0	0	0	0	0	0	0	0	0		Zfp691	SNX11|Blood
17q21.32	17	rs8069064	48203301	9.84764e-09	2.06904	0.999999	5	SKAP1	intronic	0	0	0	0	0	0	0	0	0	0	0	0	0	0	0	0		CEBPG,Hoxd8,Nkx2,Nkx3,Sox
17q21.32	17	rs17620033	48214052	1.0015e-08	2.10321	0.999924	5	SKAP1	intronic	0	0	0	0	0	0	0	0	0	1	0	0	0	0	0	0		Irf	SNX11|Blood
17q21.32	17	rs4794517	48214491	1.00792e-08	2.11632	0.999957		SKAP1	intronic	0	0	1	0	0	0	0	0	0	1	0	0	0	0	0	0
17q21.32	17	rs12150533	48210179	1.01908e-08	2.13909	0.999997	4	SKAP1	intronic	0	0	0	0	0	0	0	0	0	0	0	0	0	1	0	0		AP-1,ATF3,Arnt,CTCF,RAR,RXRA,Rad21,TATA
17q21.32	17	rs12452956	48196575	1.01909e-08	2.13911	1		SKAP1	intronic	0	0	0	0	0	0	0	0	0	0	0	0	0	0	0	0
17q21.32	17	rs8075270	48197648	1.03605e-08	2.1737	1		SKAP1	intronic	0	0	0	0	0	0	0	0	0	0	0	0	0	0	0	0		CHOP::CEBPalpha
17q21.32	17	rs62066447	48200438	1.03667e-08	2.17497	1	6	SKAP1	intronic	0	0	0	0	0	0	0	0	0	0	0	0	0	1	0	0		CEBPA,CEBPB,CEBPD,YY1
17q21.32	17	rs2278868	48184809	1.04458e-08	2.1911	0.999998	5	SKAP1	SKAP1 Gly161Ser	0	0	0	0	0	0	0	1	0	0	0	0	0	0	0	0			SNX11|Blood
17q21.32	17	rs7213876	48197212	1.04582e-08	2.19362	1	6	SKAP1	intronic	0	0	0	0	0	0	0	0	0	0	0	0	0	0	0	0		CEBPA,CEBPB,CEBPD,E2F,Zbtb3
17q21.32	17	rs11079814	48191077	1.0594e-08	2.2213	0.999999	6	SKAP1	intronic	0	0	0	0	0	0	0	0	1	0	0	0	0	0	0	0		Hmx,Hoxd8,Nkx2,Nkx6-1
17q21.32	17	rs7210149	48220260	1.08245e-08	2.26826	1		SKAP1	intronic	0	0	0	0	0	0	0	0	0	0	0	0	0	0	0	0		Nanog
17q21.32	17	rs12948810	48190370	1.08348e-08	2.27036	0.999999	6	SKAP1	intronic	0	0	0	0	0	0	0	0	1	0	0	0	0	1	0	0		Ik-1
17q21.32	17	rs4794525	48220996	1.08779e-08	2.27913	1		SKAP1	intronic	0	0	0	0	0	0	0	0	1	0	0	0	0	0	0	0		Pax-4
17q21.32	17	rs7214931	48220873	1.10981e-08	2.32396	0.960958	6	SKAP1	intronic	0	0	0	0	0	0	0	0	1	0	0	0	0	0	0	0		Evi-1,HDAC2,Pax-5,RXRA
17q21.32	17	rs11872095	48193810	1.11128e-08	2.32695	0.999999	6	SKAP1	intronic	1	0	0	1	0	0	0	0	0	0	0	0	0	0	0	0		Arid5b,En-1,Hmx,Nkx3,Pou1f1,Pou3f3,Pou3f4
17q21.32	17	rs1452667	48225053	1.15526e-08	2.41639	1		SKAP1	intronic	1	0	0	0	0	0	0	0	0	0	0	0	0	0	0	0		PLZF,PU.1	SNX11|Blood
17q21.32	17	rs17681336	48172430	1.16609e-08	2.4384	0.999977	5	SKAP1	intronic	0	0	0	0	0	0	0	0	1	0	0	0	0	0	0	0		HNF4,Nanog,SRF
17q21.32	17	rs1452666	48230388	1.17487e-08	2.45624	0.999963	5	SKAP1	intronic	0	0	0	0	0	0	0	0	1	0	0	0	0	1	0	0		Pbx-1,ZNF219,Znf143	SNX11|Blood
17q21.32	17	rs2021752	48162901	1.17538e-08	2.45728	1	1f	SKAP1	intronic	0	0	0	0	0	0	0	1	0	0	0	0	0	0	0	0		AP-1,ELF1,Ik-2	SNX11|Blood
17q21.32	17	rs4793779	48229235	1.19166e-08	2.49034	0.999588	6	SKAP1	intronic	0	0	0	0	0	0	0	0	0	0	0	0	0	0	0	0		DMRT3,Hoxa10,Hoxa9,Hoxb13,Hoxd10	SNX11|Blood
17q21.32	17	rs3805370	48181731	1.2341e-08	2.57648	0.999969	3a	SKAP1	intronic	0	0	0	0	0	0	0	0	0	0	0	0	0	0	0	0	RAD21	Bsx,Dlx2,E4BP4,HLF,RXRA,TATA	SNX11|Blood
17q21.32	17	rs1002330	48176153	1.23852e-08	2.58545	0.999974	3a	SKAP1	intronic	0	0	0	0	0	0	0	0	0	0	0	0	0	0	0	0		Cdc5,Mef2
17q21.32	17	rs2021811	48160420	1.23964e-08	2.58772	0.999988	4	SKAP1	intronic	0	0	0	1	0	0	0	0	0	0	0	0	0	0	0	0	p300	ATF3
17q21.32	17	rs1316657	48174029	1.24139e-08	2.59127	0.999976		SKAP1	intronic	0	0	0	0	0	0	0	0	0	0	0	0	0	0	0	0		HDAC2	SNX11|Blood
17q21.32	17	rs2109982	48167407	1.25165e-08	2.61207	0.999983	2b	SKAP1	intronic	0	0	0	0	0	0	0	0	0	0	0	0	0	1	0	0		Crx,Dbx1,HNF1,Hmbox1,Ncx,Nkx6-1,THAP1	SNX11|Blood
17q21.32	17	rs3805363	48164260	1.2605e-08	2.63002	0.999992		SKAP1	intronic	0	0	0	0	0	0	0	0	0	0	0	0	0	0	0	0		Pax-2
17q21.32	17	rs3805371	48181739	1.28262e-08	2.67485	0.999969	4	SKAP1	intronic	0	0	0	0	0	0	0	0	0	0	0	0	0	0	0	0	RAD21
17q21.32	17	rs3792694	48183080	1.28518e-08	2.68004	0.999914	6	SKAP1	intronic	0	0	0	0	0	0	0	0	0	0	0	0	0	0	0	0		GR	SNX11|Blood
17q21.32	17	rs7225865	48132602	1.33663e-08	2.78422	0.999787		837bp 3' of SKAP1		0	0	1	0	0	0	0	0	1	0	0	0	0	0	0	0		Smad3	SNX11|Blood
17q21.32	17	rs55982346	48198512	1.33739e-08	2.78575	0.999418		SKAP1	intronic	0	0	0	0	0	0	0	0	0	0	0	0	0	0	0	0		Sox,Zbtb3
17q21.32	17	rs3792692	48177730	1.33831e-08	2.78762	0.999972	6	SKAP1	intronic	0	0	0	0	0	0	0	0	0	1	0	0	0	0	0	0			SNX11|Blood
17q21.32	17	rs10445339	48138952	1.35721e-08	2.82585	0.99857	6	SKAP1	intronic	0	1	0	0	0	0	0	0	1	1	0	0	0	0	0	0		GR,Zbtb3
17q21.32	17	rs7225550	48147881	1.37343e-08	2.85866	0.999681	4	SKAP1	intronic	1	0	0	0	0	0	0	0	1	0	0	0	0	0	0	0		STAT,VDR	SNX11|Blood
17q21.32	17	rs7220922	48147546	1.38598e-08	2.88403	0.999686	6	SKAP1	intronic	0	0	0	0	0	0	0	0	1	0	0	0	0	0	0	0		Irf,Pax-5,RXRA,Sox,ZBRK1,p300
17q21.32	17	rs7220768	48147467	1.38708e-08	2.88625	0.999686	5	SKAP1	intronic	0	0	0	0	0	0	0	0	1	0	0	0	0	0	0	0		Bcl6b,SIX5,STAT	SNX11|Blood
17q21.32	17	rs1860862	48127474	1.4092e-08	2.93096	0.999784	4	4.4kb 3' of SNX11		0	0	0	0	0	0	0	0	0	0	0	0	0	0	1	1	Max, POL2, TEAD4	Ets	SNX11|Blood
17q21.32	17	rs1860863	48127316	1.42156e-08	2.95593	0.999809	2b	4.2kb 3' of SNX11		0	0	0	0	0	0	0	0	0	0	0	0	0	0	0	1	Max, POL2, TEAD4	BDP1,CACD,ELF1,HEY1,HNF4,Irf,Klf4,Klf7,PU.1,Rad21,SZF1-1,TATA
17q21.32	17	rs3944039	48127708	1.4323e-08	2.97762	0.999846	2b	4.6kb 3' of SNX11		0	0	0	0	0	0	0	0	0	0	0	0	0	0	1	1	Max, POL2, TEAD4	GR,TAL1
17q21.32	17	rs7223867	48152794	1.45329e-08	3.02	0.999563		SKAP1	intronic	0	0	0	0	0	0	0	0	0	0	0	0	0	1	0	0		Cdx2,Dbx1,Dbx2,HNF1,Hoxa10,Hoxd10,Hoxd8,Lhx3,Mef2,Ncx,PRDM1,Pou1f1,Pou3f4,Rhox11	SNX11|Blood
17q21.32	17	rs12941830	48141769	1.45831e-08	3.03013	0.999721	5	SKAP1	intronic	0	1	1	1	0	0	0	0	1	1	0	0	0	0	0	0
17q21.32	17	rs7220619	48139338	1.4652e-08	3.04404	0.999686	6	SKAP1	intronic	0	1	0	0	0	0	0	0	1	1	0	0	0	0	0	0		CACD,Ets,Klf4,Klf7,NRSF,Pax-4,SP1,Znf143
17q21.32	17	rs758999	48128653	1.47058e-08	3.0549	0.999824	5	4.8kb 3' of SKAP1		0	0	0	0	0	0	0	0	0	0	0	0	0	0	0	0			SNX11|Blood
17q21.32	17	rs7225435	48132672	1.47448e-08	3.06276	0.999719	6	767bp 3' of SKAP1		0	0	1	0	0	0	0	0	1	0	0	0	0	0	0	0		Crx,GATA,Maf,Pitx2
17q21.32	17	rs2041572	48127911	1.47591e-08	3.06565	0.999709	4	4.8kb 3' of SNX11		0	0	0	0	0	0	0	0	0	0	0	0	0	0	0	0		NRSF	SNX11|Blood
17q21.32	17	rs1377201	48234766	1.47718e-08	3.06821	0.99995		SKAP1	intronic	0	0	0	0	0	0	0	0	0	0	0	0	0	0	0	0		Pax-3	SNX11|Blood
17q21.32	17	rs2938483	48240642	1.48996e-08	3.09399	0.999944	4	SKAP1	intronic	0	0	0	0	0	1	0	0	0	0	0	0	0	0	0	0		AP-1,Myc
17q21.32	17	rs7501770	48154914	1.49318e-08	3.10049	0.995524	5	SKAP1	intronic	0	0	0	1	0	0	0	0	0	0	0	0	0	1	0	0		HNF1,Hoxa4,Pax-4,Pax-6,Pou3f2,ZEB1
17q21.32	17	rs8069263	48209416	1.50209e-08	3.11846	0.999997	6	SKAP1	intronic	0	0	0	0	0	0	0	0	0	0	0	0	0	1	0	0		HNF1	SNX11|Blood
17q21.32	17	rs66683298	48200386	1.51326e-08	3.14098	1	6	SKAP1	intronic	0	0	0	0	0	0	0	0	0	0	0	0	0	1	0	0		EWSR1-FLI1,Evi-1,Foxp1,Irf,Nanog,RREB-1,TATA,Zfp105,p300
17q21.32	17	rs34949267	48134690	1.51457e-08	3.14362	0.999722	6	SKAP1	intronic	0	0	1	0	0	0	0	0	1	0	0	0	0	1	0	0		Pax-4,TCF11::MafG,VDR
17q21.32	17	rs2123341	48187264	1.51888e-08	3.15231	1	1f	SKAP1	intronic	0	0	0	0	0	0	0	0	0	1	0	0	0	0	0	0		DMRT2,Pou6f1,TEF	SNX11|Blood
17q21.32	17	rs3897986	48184177	1.57848e-08	3.27239	0.999999	6	SKAP1	intronic	0	0	0	0	0	0	0	1	0	0	0	0	0	0	0	0		LBP-9	SNX11|Blood
17q21.32	17	rs2305433	48188071	1.58397e-08	3.28344	1	1f	SKAP1	intronic	0	0	0	0	0	0	0	0	0	1	0	0	0	0	0	0		Egr-1	SNX11|Blood
17q21.32	17	rs67446770	48158383	1.68135e-08	3.47932	0.999924	6	SKAP1	intronic	0	0	0	1	0	0	0	0	0	0	0	0	1	0	0	0		Arid5b,Foxp1,Mef2,Pou2f2,Pou3f2,SIX5
17q21.32	17	rs954226	48227450	1.69957e-08	3.51593	0.999624	5	SKAP1	intronic	0	0	0	0	0	0	0	0	0	0	0	0	0	0	0	0		GCNF,HDAC2,Pax-6
17q21.32	17	rs62066407	48157986	1.70368e-08	3.52419	0.999912		SKAP1	intronic	0	0	0	1	0	0	0	0	0	0	0	0	0	0	0	0		GR
17q21.32	17	rs12947089	48160628	1.78541e-08	3.68826	1	1d	SKAP1	intronic	0	0	0	1	0	0	0	0	0	0	0	0	0	0	1	1	FOXA1, p300, TCF12	Hoxb8,Hoxc9,Nanog	SNX11|Blood
17q21.32	17	rs11870056	48142402	1.98834e-08	4.09465	0.999575		SKAP1	intronic	0	1	1	1	0	0	0	0	1	1	0	0	0	0	0	0		ERalpha-a,HNF4,PEBP
17q21.32	17	rs10853098	48159219	2.23232e-08	4.58157	0.99598	6	SKAP1	intronic	0	0	0	1	0	0	0	0	0	0	0	0	0	0	0	0		Barhl1,Barx2,Dbx1,Dbx2,Dlx3,En-1,Hlx1,Hlxb9,Hmx,Hoxa5,Hoxa7,Hoxb3,Hoxb4,Hoxb6,Hoxb7,Hoxc6,Hoxd8,Isl2,Lhx3,Msx2,Ncx,Nkx2,Nkx3,Nkx6-1,PLZF,Pax-6,Pou3f4,Prrx1,Vax2
17q21.32	17	rs2060876	48245604	2.25618e-08	4.6291	0.999877	5	SKAP1	intronic	0	0	0	0	0	0	0	0	0	0	0	1	0	1	0	0		Nr2f2,Pax-5,Pax-6	SNX11|Blood
17q21.32	17	rs12603115	48171632	2.42972e-08	4.97431	0.999087	1f	SKAP1	intronic	0	0	0	0	0	0	0	0	1	0	0	0	0	0	0	0		Dmbx1,ELF1,Gsc,Otx2	SNX11|Blood
17q21.32	17	rs10445377	48136806	2.4734e-08	5.06108	0.996043		SKAP1	intronic	0	0	1	0	0	0	0	0	1	1	0	0	0	1	0	0		AhR::Arnt,Arnt,Rad21,ZEB1
17q21.32	17	rs12952670	48223042	3.74608e-08	7.57089	1		SKAP1	intronic	0	0	0	0	0	0	0	0	1	0	0	1	0	0	0	0		AhR
17q11.2	17	rs1129506	31319014	4.28515e-08	-	1	3a	EVI2A	EVI2A Ser23Ser	0	0	0	0	1	1	0	0	0	1	0	0	0	0	0	0		Nrf1,Pax-5,p53	NF1|TCGA_UCEC_All_Tumour, EVI2A,NF1|Blood
17q21.32	17	17:46230386	48153024	4.55877e-08	9.15856	0.997769				0	0	0	0	0	0	0	0	0	0	0	0	0	1	0	0
17q21.32	17	rs2924257	48240193	4.63851e-08	9.31382	1	1f	SKAP1	intronic	0	0	0	0	0	0	0	0	0	0	0	0	0	0	0	0		GATA,HDAC2,Irf,Mef2,Pax-4	SNX11|Blood
17q21.32	17	rs12603380	48127046	4.83344e-08	9.693	1	4	4kb 3' of SNX11		0	0	0	0	0	0	0	0	0	0	0	0	0	0	0	0		AP-2,Nanog,SETDB1,Znf143
17q21.32	17	rs8071267	48118564	4.96532e-08	9.94925	0.99998		SNX11	intronic	0	0	0	1	0	0	0	0	0	1	0	0	0	0	0	0
17q21.32	17	rs62064954	48116861	4.97399e-08	9.96609	0.999981	6	SNX11	intronic	0	0	0	1	0	0	0	0	0	1	0	0	0	1	0	0		Mtf1,Pax-4,SRF
17q21.32	17	rs2072441	48107652	5.78399e-08	11.5352	0.99991	4	SNX11	5'-UTR	0	0	0	1	1	1	0	0	0	0	0	1	0	1	1	1	CREB1, EGR1, Max, NFIC, POL2, POLR2A, TAF1, TCF12, ZBTB7A	Zfp161	SNX11|Blood
17q21.32	17	17:46269542	48192180	6.97779e-08	13.8349	0.969155				0	0	0	0	0	0	0	0	1	0	0	0	0	0	0	0
17q21.32	17	rs12950225	48067838	1.98121e-07	37.9761	1	1f	2.2kb 3' of CBX1		0	0	0	1	1	0	0	0	1	1	0	0	0	0	0	0			SNX11|Blood
17q11.2	17	rs731759	31395791	2.95779e-07	6.48453	0.981612	1f	RAB11FIP4	intronic	0	0	0	0	0	0	0	0	0	0	0	0	0	0	0	0		AP-1,Isl2,Znf143	EVI2A,NF1|Blood
17q11.2	17	rs731758	31395982	3.10277e-07	6.79118	0.981527		RAB11FIP4	intronic	0	0	0	0	0	0	0	0	0	1	0	0	0	0	0	0		Hand1,Pax-6,Zbtb12
17q11.2	17	rs7406039	31336607	3.16204e-07	6.91639	0.951392	6	NF1	intronic	0	0	0	0	0	0	0	0	0	0	0	0	0	0	0	0		HDAC2,Pou2f2,Zfp105
17q11.2	17	rs4795607	31399585	3.17294e-07	6.93941	0.978276	6	RAB11FIP4	intronic	0	0	0	1	0	0	0	0	0	1	0	0	0	0	0	0		Myc,SIRT6
17q11.2	17	rs7223589	31401266	3.68879e-07	8.02554	0.975245	6	RAB11FIP4	intronic	0	0	0	1	0	0	0	0	0	1	0	0	0	0	0	0		Arid3a,CHX10,Hoxb13,Hoxb4,Hoxd10,Pax7,Pou2f2,Prrx2
17q11.2	17	rs201784581	31308635	4.34937e-07	9.4082	0.999515	3a	EVI2B	intronic	0	0	0	1	0	0	0	0	0	0	0	0	0	0	0	0		Evi-1,Foxp1,GR,HDAC2,Hand1,Irf,NF-kappaB,RXRA,TATA,Zfp105,p300
17q11.2	17	rs8065496	31393122	4.67376e-07	10.0842	0.980909	5	RAB11FIP4	intronic	0	0	0	0	0	0	0	0	0	1	0	0	0	0	0	0	NRSF	AP-1,BCL,NRSF	EVI2A,NF1|Blood
17q11.2	17	rs734403	31396328	5.15638e-07	11.0867	0.982257	5	RAB11FIP4	intronic	0	0	0	0	0	0	0	0	0	1	0	0	0	0	0	0		CACD,VDR	EVI2A,NF1|Blood
17q11.2	17	rs757379	31397539	5.37559e-07	11.5408	0.982096	5	RAB11FIP4	intronic	0	0	0	1	0	0	0	0	0	1	0	0	0	0	0	0		E2A,ERalpha-a,LBP-1,Lmo2-complex,STAT,ZEB1,Zfx,p300	RP11-848P1.5|GTEx_Uterus,EVI2A,NF1|Blood
17q11.2	17	rs757378	31395601	5.73897e-07	12.2921	0.983134	1f	RAB11FIP4	intronic	0	0	0	0	0	0	0	0	0	0	0	0	0	0	0	0		NF-kappaB,TCF12	RP11-848P1.5|GTEx_Uterus,EVI2A,NF1|Blood
17q11.2	17	rs2342052	31393993	6.75164e-07	14.3763	0.984121	5	RAB11FIP4	intronic	0	0	0	0	0	0	0	0	0	0	0	0	0	0	0	0	NRSF	Mef2,Mtf1
17q11.2	17	rs2342054	31397690	7.2787e-07	15.4562	0.982049	5	RAB11FIP4	intronic	0	0	0	1	0	0	0	0	0	1	0	0	0	0	0	0		CAC-binding-protein,CCNT2,Nr2f2,STAT	RP11-848P1.5|GTEx_Uterus,EVI2A,NF1|Blood
17q11.2	17	rs2342053	31395178	7.64313e-07	16.201	0.982991	2b	RAB11FIP4	intronic	0	0	0	0	0	0	0	0	0	0	0	0	0	0	0	0	NRSF	Cdx2,Hoxc10,Hoxc9,RORalpha1,VDR	RP11-848P1.5|GTEx_Uterus
17q11.2	17	rs2854303	31389324	7.77122e-07	16.4625	0.98717	5	2.3kb 5' of RAB11FIP4		0	0	0	0	0	0	0	0	0	0	0	0	0	0	1	0		ERalpha-a	RP11-848P1.5|GTEx_Uterus
17q11.2	17	rs757377	31393408	8.55618e-07	18.0611	0.98269	4	RAB11FIP4	intronic	0	0	0	0	0	0	0	0	0	1	0	0	0	0	1	0	Max, NRSF, USF1		RP11-848P1.5|GTEx_Uterus
17q11.2	17	rs4258685	31407689	8.75687e-07	18.4689	1	5	RAB11FIP4	intronic	0	0	0	0	0	0	0	0	0	0	0	0	0	0	0	0		BHLHE40,E2A,Ets,Foxp3,Myf,T3R,TAL1,TCF12	EVI2A,NF1|Blood
17q11.2	17	rs1048317	31376984	9.5067e-07	19.9892	0.995897	6	NF1	3'-UTR	0	0	0	0	0	0	0	0	0	0	0	0	0	1	0	0			EVI2A,NF1|Blood
17q11.2	17	rs736598	31393452	9.79656e-07	20.5756	0.982749	4	RAB11FIP4	intronic	0	0	0	0	0	0	0	0	0	1	0	0	0	0	1	1	Max, NRSF, RAD21		EVI2A,NF1|Blood
17q11.2	17	rs8065229	31408621	1.06951e-06	22.3891	0.986265	6	RAB11FIP4	intronic	0	0	0	0	0	0	0	0	0	0	0	0	0	0	0	0		AIRE,Hic1,Rad21,Zfp410	EVI2A,NF1|Blood
17q11.2	17	rs9894648	31326275	1.08301e-06	22.661	0.998785	5	NF1	intronic	0	0	0	0	0	0	0	0	1	1	0	0	0	0	0	0		CEBPB,Homez,Mtf1,Pou5f1,Sox,TATA	EVI2A,NF1|Blood
17q11.2	17	rs2854319	31367036	1.10578e-06	23.1193	0.997502		NF1	intronic	0	0	1	0	0	0	0	0	1	0	0	0	0	0	0	0		HNF4	RP11-848P1.5|GTEx_Uterus,EVI2A,NF1|Blood
17q11.2	17	rs2854334	31388482	1.15837e-06	24.1764	0.986883	5	3.1kb 5' of RAB11FIP4		0	0	0	0	0	0	0	0	0	0	0	0	0	0	0	0		GLI,Zic	RP11-848P1.5|GTEx_Uterus
17q11.2	17	rs10445402	31334322	1.18881e-06	24.7874	0.999043		NF1	intronic	0	1	1	0	0	0	0	0	1	0	0	0	0	0	0	0		CDP,Crx,Obox6,Pax-4,Pou2f2,Pou3f2,Pou6f1,Sox	RP11-848P1.5|GTEx_Uterus
17q11.2	17	rs386796466	31390861	1.20269e-06	25.0658	0.984304	4			0	0	0	0	0	0	0	0	0	0	0	0	0	0	1	0
17q11.2	17	rs796475458	31408811	1.20571e-06	25.1263	0.980714				0	0	0	0	0	0	0	0	0	0	0	0	0	0	0	0
17q11.2	17	rs757376	31390891	1.25584e-06	26.1305	0.984302	4	732bp 5' of RAB11FIP4		0	0	0	0	0	0	0	0	0	0	0	0	0	0	1	0		CCNT2,Hic1,Myc	RP11-848P1.5|GTEx_Uterus
17q11.2	17	rs2525564	31325513	1.26277e-06	26.2692	0.998941		NF1	intronic	0	0	0	0	0	0	0	0	1	1	0	0	0	0	0	0		Egr-1	RP11-848P1.5|GTEx_Uterus,EVI2A,NF1|Blood
17q11.2	17	rs7350943	31357535	1.27371e-06	26.4881	0.998861	5	NF1	intronic	0	0	0	0	0	0	0	0	0	1	0	0	0	0	0	0		RORalpha1	RP11-848P1.5|GTEx_Uterus,EVI2A,NF1|Blood
17q11.2	17	rs2854311	31344309	1.27983e-06	26.6105	1	1f	NF1	intronic	0	0	1	0	0	0	0	0	1	0	0	0	0	0	0	0		COMP1,NRSF,p300	EVI2A,NF1|Blood
17q11.2	17	rs35888506	31324211	1.30256e-06	27.065	0.999444	6	NF1	intronic	0	0	1	0	0	0	0	1	1	1	0	0	0	0	0	0		Arnt,BHLHE40,HIF1::Arnt,Mxi1,Myc,SIRT6,ZEB1	RP11-848P1.5|GTEx_Uterus
17q11.2	17	rs2107359	31370205	1.35175e-06	28.0473	0.99836		NF1	intronic	1	0	0	0	0	0	0	0	0	0	0	0	0	0	0	0		p300	RP11-848P1.5|GTEx_Uterus,EVI2A,NF1|Blood
17q11.2	17	rs8067440	31381137	1.3655e-06	28.3216	0.994199	6	NF1		0	0	1	0	0	0	0	0	0	0	0	0	0	0	0	0		RXRA	EVI2A,NF1|Blood
17q11.2	17	rs7502834	31362412	1.40609e-06	29.1308	0.998137	5	NF1	intronic	0	0	0	0	0	0	0	0	0	0	0	0	0	0	0	0		Mef2	RP11-848P1.5|GTEx_Uterus,EVI2A,NF1|Blood
17q11.2	17	rs17826544	31313207	1.43496e-06	29.7057	0.999276		EVI2B	intronic	0	0	0	1	0	0	0	0	0	1	0	0	0	0	0	0		Foxj1,Nanog,Pou2f2	RP11-848P1.5|GTEx_Uterus,SUZ12|endometrium
17q11.2	17	rs4794887	31322678	1.44761e-06	29.9575	0.999303	6	NF1	intronic	0	0	1	0	0	0	0	1	1	1	0	0	0	0	0	0		Bbx,Dbx1,Dbx2,Hlx1,Hoxa10,Hoxa9,Hoxb13,Hoxb9,Hoxc6,Hoxd10,Irf,Lhx3,Ncx,Nkx6-1,Pax-6,Pbx-1,Pdx1,Pou2f2,Pou3f4,Pou4f3,Sox,TATA,Zfp105	RP11-848P1.5|GTEx_Uterus,SUZ12|endometrium
17q11.2	17	rs2525565	31339570	1.50708e-06	31.1399	0.998959		NF1	intronic	0	0	0	0	0	0	0	0	0	0	0	0	0	0	0	0		Hoxa3,Mef2,Pou2f2,Pou6f1	EVI2A,NF1|Blood
17q11.2	17	rs17882020	31313661	1.52047e-06	31.4059	0.999638	6	EVI2B	intronic	0	0	0	1	0	0	0	0	0	1	0	0	0	0	0	0		ATF3,HNF4,Zbtb3	RP11-848P1.5|GTEx_Uterus,SUZ12|endometrium
17q11.2	17	rs2854308	31339521	1.53196e-06	31.634	0.999184	6	NF1	intronic	0	0	0	0	0	0	0	0	0	0	0	0	0	0	0	0		GATA,RFX5	EVI2A,NF1|Blood
17q11.2	17	rs35109242	31322205	1.53358e-06	31.6662	0.999343	5	NF1	intronic	0	0	0	0	0	0	0	1	0	1	0	0	0	0	0	0			RP11-848P1.5|GTEx_Uterus,SUZ12|endometrium
17q11.2	17	rs2854333	31386282	1.53549e-06	31.7041	0.990844	5	4.2kb 3' of NF1		0	0	1	0	0	0	0	0	0	0	0	0	0	0	0	0		Hsf,LXR	RP11-848P1.5|GTEx_Uterus
17q11.2	17	rs2525574	31378929	1.53689e-06	31.7319	0.994875	4	NF1		0	0	1	0	0	0	0	0	0	0	0	0	0	0	0	0		Foxp3,GR	RP11-848P1.5|GTEx_Uterus,EVI2A,NF1|Blood
17q11.2	17	rs2854307	31325129	1.57245e-06	32.4374	0.998957	6	NF1	intronic	0	0	0	0	0	0	0	0	1	1	0	0	0	0	0	0		ATF2,E4BP4,Foxa,Foxp1,Hsf,Myc	RP11-848P1.5|GTEx_Uterus,SUZ12|endometrium,EVI2A,NF1|Blood
17q11.2	17	rs2854320	31367045	1.57387e-06	32.4655	0.997601		NF1	intronic	0	0	1	0	0	0	0	0	1	0	0	0	0	0	0	0		Foxj1,HNF1	RP11-848P1.5|GTEx_Uterus
17q11.2	17	rs3785956	31320689	1.58206e-06	32.6279	1	6	EVI2A	intronic	0	0	0	0	0	0	0	0	0	0	0	0	0	0	0	0		Hoxd8,Nkx2,Nkx6-1,Sox	RP11-848P1.5|GTEx_Uterus,SUZ12|endometrium,EVI2A,NF1|Blood
17q11.2	17	rs2189525	31341790	1.58906e-06	32.7667	0.99946	1f	NF1	intronic	0	0	1	0	0	0	0	0	1	0	0	0	0	0	0	0		AP-1,Dobox4,Gbx1,Gbx2,Isx,Lhx4,Lhx8,Msx2	EVI2A,NF1|Blood
17q11.2	17	rs1985354	31363735	1.63542e-06	33.6851	0.997055	6	NF1	intronic	0	0	0	0	0	0	0	0	1	0	0	0	0	1	0	0		CAC-binding-protein,HDAC2,HMG-IY,Irf,Maf,Mtf1,Zfp105
17q11.2	17	rs2525569	31348953	1.64219e-06	33.8191	0.998934	6	NF1	intronic	0	0	0	0	0	0	0	0	0	0	0	0	0	0	0	0		Barx2,Dbx1,Dbx2,Dlx2,Dlx5,En-1,Esx1,HNF1,Hoxb4,Hoxb7,Hoxc6,Hoxc9,Hoxd8,Isl2,Lhx4,Msx-1,Nanog,Ncx,Nkx6-1,Pax-6,Pax7,Phox2a,Pou1f1,Pou2f2,Pou3f2,Pou3f4,Pou4f3,Pou5f1,Prrx1,Prrx2,Sox	RP11-848P1.5|GTEx_Uterus,EVI2A,NF1|Blood
17q11.2	17	rs12947265	31363974	1.71055e-06	35.1711	0.99819	6	NF1	intronic	0	0	1	0	0	0	0	0	1	0	0	0	0	1	0	0		ATF3,LXR,Nr2f2,RXRA,SREBP,T3R	RP11-848P1.5|GTEx_Uterus
17q11.2	17	rs2854306	31321128	1.75094e-06	35.9689	0.999803	5	EVI2A	intronic	0	0	0	0	0	1	0	0	0	0	0	0	0	0	0	0		GATA	RP11-848P1.5|GTEx_Uterus,SUZ12|endometrium
17q11.2	17	rs2525568	31348860	1.75778e-06	36.1039	0.998845	6	NF1	intronic	0	0	0	0	0	0	0	0	0	0	0	0	0	0	0	0		CEBPA,CEBPB,Pax-4,SIX5,STAT,Zfp105	RP11-848P1.5|GTEx_Uterus,EVI2A,NF1|Blood
17q11.2	17	rs7406783	31362962	1.79058e-06	36.751	0.998231	5	NF1	intronic	0	0	0	0	0	0	0	0	0	0	0	0	0	0	0	0		CEBPG,Dbx1,Foxj1,Foxl1,Foxo,Maf,Mef2,Ncx,Nkx3,Pou6f1,Sox,Zfp105	RP11-848P1.5|GTEx_Uterus
17q11.2	17	rs2214538	31309552	1.80609e-06	37.0569	0.999848	4	EVI2B	intronic	0	0	0	1	0	0	0	0	0	0	0	0	0	0	0	0		Pou2f2,YY1	RP11-848P1.5|GTEx_Uterus,SUZ12|endometrium
17q11.2	17	rs7218930	31313186	1.81327e-06	37.1984	0.999275	6	EVI2B	intronic	0	0	0	1	0	0	0	0	0	1	0	0	0	0	0	0		Bbx,ERalpha-a,GCNF,Irf,Isl2,PRDM1	RP11-848P1.5|GTEx_Uterus,SUZ12|endometrium,EVI2A,NF1|Blood
17q11.2	17	rs7505	31317834	1.84973e-06	37.9169	0.999305		EVI2A	3'-UTR	0	0	0	0	0	0	0	0	0	1	0	0	0	0	0	0			RP11-848P1.5|GTEx_Uterus,SUZ12|endometrium,EVI2A,NF1|Blood
17q11.2	17	rs7503922	31314917	1.85008e-06	37.9237	0.999586	3a	CTD-2370N5.3	intronic	0	0	0	1	0	0	0	0	0	1	0	0	0	0	0	0		Ik-1,Ik-3,PLZF,RBP-Jkappa,Rhox11	RP11-848P1.5|GTEx_Uterus,SUZ12|endometrium,EVI2A,NF1|Blood
17q11.2	17	rs10438801	31366767	1.86419e-06	38.2016	0.998092		NF1	intronic	0	0	1	0	0	0	0	0	1	0	0	0	0	0	0	0			RP11-848P1.5|GTEx_Uterus,EVI2A,NF1|Blood
17q11.2	17	rs2525563	31320890	1.87391e-06	38.393	0.99948	5	EVI2A	intronic	0	0	0	0	0	1	0	0	0	0	0	0	0	0	0	0		Foxd1	RP11-848P1.5|GTEx_Uterus,SUZ12|endometrium,EVI2A,NF1|Blood
17q11.2	17	rs964288	31352228	1.97748e-06	40.4294	0.998789	6	NF1	intronic	0	0	0	0	0	0	0	0	1	0	0	0	0	0	0	0		Arid3a,Barhl1,Barx2,Bbx,Dbx1,Dbx2,En-1,Esx1,HDAC2,HMG-IY,HNF1,HNF6,Hbp1,Hlx1,Hmx,Hoxa5,Hoxa7,Hoxb4,Hoxb7,Hoxc6,Hoxd8,Isl2,Lhx3,Msx-1,Msx2,Ncx,Nkx2,Nkx6-1,Nkx6-2,Nobox,Pax-6,Pax7,Pbx-1,Phox2a,Pou2f2,Pou3f2,Pou3f4,Pou4f3,Pou6f1,Prrx1,Prrx2,Sox,Vax2	RP11-848P1.5|GTEx_Uterus,EVI2A,NF1|Blood
17q11.2	17	rs17885030	31328200	1.98842e-06	40.6443	0.997053	4	NF1	intronic	0	0	1	0	0	0	0	0	0	1	0	0	0	0	0	0		Foxd3,HNF1,Pou5f1,Sox	RP11-848P1.5|GTEx_Uterus,SUZ12|endometrium
17q11.2	17	rs4368212	31312245	2.0666e-06	42.1781	0.999732	5	EVI2B	intronic	0	0	0	1	0	1	0	0	0	1	0	0	0	0	0	0		STAT	RP11-848P1.5|GTEx_Uterus,SUZ12|endometrium
17q11.2	17	rs7502556	31315412	2.09102e-06	42.6567	0.999588		CTD-2370N5.3	intronic	0	0	0	1	0	0	0	0	0	1	0	0	0	0	0	0		DMRT2,HNF4,PLZF	SUZ12|endometrium
17q11.2	17	rs2854330	31383745	2.1062e-06	42.9541	0.992568	4	1.6kb 3' of NF1		0	0	1	0	0	0	0	0	1	1	0	0	0	0	0	0	RAD21		RP11-848P1.5|GTEx_Uterus
17q11.2	17	rs117578008	31321714	2.11466e-06	43.1198	0.999195	2b	EVI2A	5'-UTR	0	0	0	0	0	0	0	1	0	1	0	0	0	0	0	0		Evi-1,Foxp1,HDAC2,Zfp105
17q11.2	17	rs3785955	31320784	2.14326e-06	43.6797	0.999831	6	EVI2A	intronic	0	0	0	0	0	0	0	0	0	0	0	0	0	0	0	0		Pou1f1	RP11-848P1.5|GTEx_Uterus,SUZ12|endometrium
17q11.2	17	rs3815154	31327956	2.17218e-06	44.2456	0.997051	2b	NF1	intronic	0	0	1	0	0	0	0	0	0	1	0	0	0	0	0	0		CEBPD,Fox,Foxa,HNF1,Zbtb3	RP11-848P1.5|GTEx_Uterus,SUZ12|endometrium,EVI2A,NF1|Blood
17q11.2	17	rs17880873	31327078	2.17601e-06	44.3206	0.997105	6	NF1	intronic	0	0	1	0	0	0	0	0	1	1	0	0	0	0	0	0		NF-E2	RP11-848P1.5|GTEx_Uterus,SUZ12|endometrium
17q11.2	17	rs2285894	31327858	2.18553e-06	44.5068	0.997067	4	NF1	intronic	0	0	1	0	0	0	0	0	0	1	0	0	0	0	0	0		Irf,Mef2	RP11-848P1.5|GTEx_Uterus,SUZ12|endometrium,EVI2A,NF1|Blood
17q11.2	17	rs2854305	31319985	2.1971e-06	44.733	0.999767	5	EVI2A	intronic	0	0	0	0	0	0	0	0	0	0	0	0	0	0	0	0		ELF1,Elf3,Ets,Nrf1,PPAR,RXRA,TATA,p300	RP11-848P1.5|GTEx_Uterus,SUZ12|endometrium
17q11.2	17	rs12940802	31316546	2.22887e-06	45.354	0.999732	3a	EVI2A	3'-UTR	0	0	0	1	0	0	0	0	0	1	0	0	0	0	0	0		Foxd1,Foxf1,Foxf2,Foxi1,Foxj1,Foxj2,Foxl1,Mxi1,Myc,Myf,Nkx2,XBP-1	RP11-848P1.5|GTEx_Uterus,SUZ12|endometrium
17q11.2	17	rs12602834	31310290	2.38452e-06	48.391	1	5	EVI2B	intronic	0	0	0	1	0	0	0	0	0	0	0	0	0	0	0	0		DBP,HNF4	RP11-848P1.5|GTEx_Uterus,SUZ12|endometrium,EVI2A,NF1|Blood
17q11.2	17	rs10512434	31312572	2.43448e-06	49.3639	0.999216	1f	EVI2B	intronic	0	0	0	1	0	0	0	0	0	1	0	0	0	0	0	0		CDP,Pbx-1,Pbx3	SUZ12|endometrium,EVI2A,NF1|Blood
17q11.2	17	rs2525567	31348655	2.56243e-06	51.8518	0.999034		NF1	intronic	0	0	0	0	0	0	0	0	0	0	0	0	0	0	0	0		Arid5a,HNF1
17q11.2	17	rs554877749	31380484	2.63637e-06	53.2871	0.969646				0	0	1	0	0	0	0	0	1	1	0	0	0	0	0	0
17q11.2	17	rs2040792	31301531	2.66765e-06	53.8937	0.998282	6	NF1	intronic	0	0	0	0	0	0	0	0	0	0	0	0	0	0	0	0		GR,Ncx,Nkx2,Pou3f4	RP11-848P1.5|GTEx_Uterus,SUZ12|endometrium,EVI2A,NF1|Blood
17q11.2	17	rs4638642	31312307	2.71391e-06	54.7903	0.99973	5	EVI2B	intronic	0	0	0	1	0	1	0	0	0	1	0	0	0	0	0	0		ERalpha-a,GCNF,Nr2f2,RXRA	RP11-848P1.5|GTEx_Uterus,SUZ12|endometrium
17q11.2	17	rs2525566	31347836	3.33165e-06	66.7033	0.993859	5			0	0	0	0	0	0	0	0	0	0	0	0	0	0	0	0
17q11.2	17	rs12943365	31353508	4.14221e-06	82.1884	0.98686		NF1	intronic	0	0	0	1	0	0	0	0	1	1	0	0	0	0	0	0		CTCF,E2A,Ets,Lmo2-complex,Mxi1,Myf,Pitx2,ZEB1	EVI2A,NF1|Blood
17q11.2	17	rs2854313	31346201	4.54901e-06	89.9067	0.971625	5			0	0	0	0	0	0	0	0	0	0	0	0	0	0	0	0
17q11.2	17	rs2525570	31354227	4.79566e-06	94.571	0.986048		NF1	intronic	0	0	0	1	0	0	0	0	1	1	0	0	0	0	0	0		ELF1,TATA	RP11-848P1.5|GTEx_Uterus,EVI2A,NF1|Blood
a Position is with reference to Build 38 of the reference genome
b Info=imputation quality score for the OncoArray set
c Intersection of SNP with feature denoted by 1, no intersection denoted by 0
d Results reported as "Associated Gene|Dataset"
f New data generated for this publication
g The Genotype-Tissue Expression (GTEx) project. Nat Genet 45, 580-585 (2013)
h ENCODE Project. An integrated encyclopedia of DNA elements in the human genome. Nature 489, 57-74 (2012)
