# Supplementary material for: Identification of nine new susceptibility loci for endometrial cancer
Source: Nat Commun. 2018 Aug 9;9:3166. doi: 10.1038/s41467-018-05427-7 (PMC6085317; doi:10.1038/s41467-018-05427-7)
Supplement: Supplementary file 7 — Supplementary Data 4 [file 41467_2018_5427_MOESM7_ESM.xlsx]

## Sheet: Sheet1
Supplementary Data 4: Published genome-wide significant associations for cancer and hormonal/reproductive/anthropometric phenotypes within 500kb of the top hit at the newly identified endometrial cancer loci. Data from NHGRI-EBI catalog of published genome-wide association studies (https://www.ebi.ac.uk/gwas/) accessed on 11-05-2017.a
Locus	SNP	chrom	Position (bp)b	Disease/Trait	Reference
1p34.3	rs12039431	1	37616450	Epithelial Ovarian Cancer (inc Serous)	Kuchenbaecker KB (PMID: 25581431), 2015
2p16.1	rs1432295	2	60839531	Hodgkin's lymphoma	Encisoora V (PMID: 21037568), 2010
9p21.3	rs7023329	9	21816529	Melanoma	Barrett JH (PMID: 21983787), 2011
9p21.3	rs3731217	9	21984662	Acute lymphoblastic leukemia (Bell precursor)	Migliorini G (PMID: 23996088), 2013
9p21.3	rs2157719	9	22033367	Glioma	Kinnersley B (PMID: 26424050), 2015 ,Sanson M (PMID: 21531791), 2011 ,Kinnersley B (PMID: 26424050), 2015
9p21.3	rs2151280	9	22034720	Basal cell carcinoma	Stacey SN (PMID: 25855136), 2015
9p21.3	rs17694493	9	22041999	Prostate cancer	Al Olama AA (PMID: 25217961), 2014
9p21.3	rs1412829	9	22043927	Glioma (highrade)	Wrensch M (PMID: 19578366), 2009
9p21.3	rs7874604	9	22054691	Basal cell carcinoma	Chahal HS (PMID: 27539887), 2016
9p21.3	rs1011970	9	22062135	Breast cancer	Turnbull C (PMID: 20453838), 2010
9p21.3	rs8181047	9	22064466	Oral cavity cancer	Lesseur C (PMID: 27749845), 2016
9p21.3	rs145929329	9	22066213	Glioblastoma	Kinnersley B (PMID: 26424050), 2015
9p21.3	rs4977756	9	22068653	Glioma	Shete S (PMID: 19578367), 2009 ,Rajaraman P (PMID: 22886559), 2012
9p21.3	rs10965235	9	22115106	Endometriosis	Uno S (PMID: 20601957), 2010
9p21.3	rs72658409	9	22160088	Lung cancer	Wang Z (PMID: 26732429), 2016
9p21.3	rs1537377	9	22169701	Endometriosis	Nyholt DR (PMID: 23104006), 2012
9p21.3	rs1679013	9	22206988	Chronic lymphocytic leukemia	Berndt SI (PMID: 23770605), 2013
9p21.3	rs1359742	9	22336997	Chronic lymphocytic leukemia	Berndt SI (PMID: 26956414), 2016
12p12.1	rs11836164	12	26293692	Mammographic density (dense area)	Lindstrom S (PMID: 25342443), 2014
12p11.23	rs718314	12	26300350	Renal cell carcinoma	Wu X (PMID: 22010048), 2011
12p11.23	rs718314	12	26300350	Waist-hip ratio	Heid IM (PMID: 20935629), 2010
12p11.23	rs10842707	12	26318431	Waist-to-hip ratio adjusted for body mass index	Shungin D (PMID: 25673412), 2015
12q24.11	rs12229654	12	110976657	Body mass index	Wen W (PMID: 24861553), 2014
12q24.12	rs3184504 c	12	111446804	Colorectal, colorectal/endometrial	Cheng TH (PMID: 26621817), 2015 ,Schumacher FR (PMID: 26151821), 2015
12q24.12	rs11066015	12	111730205	Esophageal cancer	Wu C (PMID: 21642993), 2011
12q24.12	rs671	12	111803962	Esophageal cancer	Cui R (PMID: 19698717), 2009
12q24.12	rs671	12	111803962	Body mass index	Wen W (PMID: 24861553), 2014
12q24.21	rs1265507	12	114430333	Percent mammographic density	Stevens KN (PMID: 22532574), 2012
12q24.21	rs11067228	12	114656455	Serum prostate specific antigen levels	Gudmundsson J (PMID: 21160077), 2010
17q11.2	rs3764419	17	30837005	Height	Lango Allen H (PMID: 20881960), 2010 ,Berndt SI (PMID: 23563607), 2013
17q11.2	rs3760318	17	30920697	Height	Wood AR (PMID: 25282103), 2014 ,Gudbjartsson DF (PMID: 18391951), 2008
17q21.32	rs9303542	17	48334138	Epithelial ovarian cancer	Kuchenbaecker KB (PMID: 25581431), 2015 ,Pharoah PD (PMID: 23535730), 2013
17q21.32	rs9299	17	48592068	Obesity	Bradfield JP (PMID: 22484627), 2012
a Hormonal/reproductive/anthropometric traits are in italics. Reports of interactions excluded. Associations listed for SNPs with p<5e-8 with trait.
b Position is with reference to Build 38 of the reference genome
c The top endometrial cancer risk SNP at 12p12.12. No other SNP was within 100:1 likelihood ratio of being an endometrial cancer risk SNP.
