# Supplementary material for: Identification of nine new susceptibility loci for endometrial cancer
Source: Nat Commun. 2018 Aug 9;9:3166. doi: 10.1038/s41467-018-05427-7 (PMC6085317; doi:10.1038/s41467-018-05427-7)
Supplement: Supplementary file 8 — Supplementary Data 5 [file 41467_2018_5427_MOESM8_ESM.xlsx]

## Sheet: Sheet1
Supplementary Data 5: Expression quantitative trait loci (eQTL) summary statistics for Candidate Causal Risk SNPs (ccrSNPs) identified as eQTLs from blood, endometrium or endometrial cancer tumour tissue.
Locus	Candidate SNP	Chrom	Position (bp)a	Gene	Tissue	eQTL effect allele	Z-Score	PValue
1p34.3	rs114240791	1	37531879	CDCA8	TCGA_UCEC_All_Tumour	A	3.14227	0.00186033
1p34.3	rs114240791	1	37531879	CDCA8	TCGA_UCEC_TypeI_Tumours	A	3.41015	0.00077536
11p13	rs3809062	11	32437536	WT1-AS	endometrium	A	3.41368	0.0008781
11p13	rs3809060	11	32437261	WT1-AS	endometrium	T	3.41368	0.0008781
11p13	rs3809061	11	32437519	WT1-AS	endometrium	C	3.41368	0.0008781
11p13	rs4140413	11	32437682	WT1-AS	endometrium	T	3.41368	0.0008781
11p13	rs10835920	11	32468118	RCN1	TCGA_UCEC_All_Tumour	T	2.79928	0.00548562
11p13	rs4275604	11	32441030	RCN1	TCGA_UCEC_All_Tumour	A	-2.96329	0.00331105
11p13	rs3858458	11	32463048	RCN1	TCGA_UCEC_All_Tumour	T	3.01928	0.0027726
11p13	rs7103000	11	32441559	RCN1	TCGA_UCEC_All_Tumour	C	-3.06667	0.00238102
11p13	rs4304749	11	32444758	RCN1	TCGA_UCEC_All_Tumour	A	-3.06667	0.00238102
11p13	rs7944133	11	32464085	RCN1	TCGA_UCEC_All_Tumour	A	2.89878	0.00404928
11p13	rs10835911	11	32446001	RCN1	TCGA_UCEC_All_Tumour	T	-3.05242	0.00249304
11p13	rs11031792	11	32449215	RCN1	TCGA_UCEC_All_Tumour	C	3.05242	0.00249304
11p13	rs4980793	11	32443139	RCN1	TCGA_UCEC_All_Tumour	A	-3.06667	0.00238102
11p13	rs10835917	11	32462719	RCN1	TCGA_UCEC_All_Tumour	C	3.00045	0.00294403
11p13	rs11031793	11	32449282	RCN1	TCGA_UCEC_All_Tumour	T	3.05242	0.00249304
11p13	rs2418931	11	32469973	RCN1	TCGA_UCEC_All_Tumour	T	2.85841	0.00458457
11p13	rs11031791	11	32448183	RCN1	TCGA_UCEC_All_Tumour	A	-3.05242	0.00249304
11p13	rs3858459	11	32470719	RCN1	TCGA_UCEC_All_Tumour	G	2.85841	0.00458457
11p13	rs3858455	11	32452261	RCN1	TCGA_UCEC_All_Tumour	T	-3.10878	0.00207641
11p13	rs10219425	11	32463234	RCN1	TCGA_UCEC_All_Tumour	C	3.00045	0.00294403
11p13	rs10835916	11	32461773	RCN1	TCGA_UCEC_All_Tumour	A	-3.07751	0.00229887
11p13	rs3858456	11	32452721	RCN1	TCGA_UCEC_All_Tumour	A	-3.10878	0.00207641
11p13	rs3930317	11	32452782	RCN1	TCGA_UCEC_All_Tumour	C	-3.08861	0.0022175
11p13	rs7948813	11	32452378	RCN1	TCGA_UCEC_All_Tumour	G	-3.10878	0.00207641
11p13	rs3858454	11	32452080	RCN1	TCGA_UCEC_All_Tumour	A	-3.10878	0.00207641
11p13	rs7395210	11	32455454	RCN1	TCGA_UCEC_All_Tumour	G	-3.12423	0.00197404
11p13	rs11031796	11	32458261	RCN1	TCGA_UCEC_All_Tumour	A	3.04814	0.00252759
11p13	rs7126322	11	32457420	RCN1	TCGA_UCEC_All_Tumour	A	3.04814	0.00252759
11p13	rs3858461	11	32473416	RCN1	TCGA_UCEC_All_Tumour	T	-3.37683	0.000839505
11p13	rs7927401	11	32459631	RCN1	TCGA_UCEC_All_Tumour	T	2.99651	0.00298105
11p13	rs10835925	11	32481795	RCN1	TCGA_UCEC_All_Tumour	G	-2.92194	0.00376846
11p13	rs7101917	11	32481393	RCN1	TCGA_UCEC_All_Tumour	G	-2.92194	0.00376846
11p13	rs10160794	11	32485294	RCN1	TCGA_UCEC_All_Tumour	C	-2.79013	0.0056386
11p13	rs4275604	11	32441030	CCDC73	TCGA_UCEC_TypeI_Tumours	A	-2.74771	0.00651088
11p13	rs7103000	11	32441559	CCDC73	TCGA_UCEC_TypeI_Tumours	C	-2.86874	0.00453192
11p13	rs4304749	11	32444758	CCDC73	TCGA_UCEC_TypeI_Tumours	A	-2.86874	0.00453192
11p13	rs10835911	11	32446001	CCDC73	TCGA_UCEC_TypeI_Tumours	T	-2.85273	0.00475761
11p13	rs11031792	11	32449215	CCDC73	TCGA_UCEC_TypeI_Tumours	C	2.85273	0.00475761
11p13	rs4980793	11	32443139	CCDC73	TCGA_UCEC_TypeI_Tumours	A	-2.86874	0.00453192
11p13	rs11031793	11	32449282	CCDC73	TCGA_UCEC_TypeI_Tumours	T	2.85273	0.00475761
11p13	rs11031791	11	32448183	CCDC73	TCGA_UCEC_TypeI_Tumours	A	-2.85273	0.00475761
11p13	rs3858455	11	32452261	CCDC73	TCGA_UCEC_TypeI_Tumours	T	-2.81545	0.00532357
11p13	rs3858456	11	32452721	CCDC73	TCGA_UCEC_TypeI_Tumours	A	-2.81545	0.00532357
11p13	rs3930317	11	32452782	CCDC73	TCGA_UCEC_TypeI_Tumours	C	-2.80573	0.00548095
11p13	rs7948813	11	32452378	CCDC73	TCGA_UCEC_TypeI_Tumours	G	-2.81545	0.00532357
11p13	rs3858454	11	32452080	CCDC73	TCGA_UCEC_TypeI_Tumours	A	-2.81545	0.00532357
11p13	rs7395210	11	32455454	CCDC73	TCGA_UCEC_TypeI_Tumours	G	-2.80573	0.00548095
11p13	rs3809062	11	32437536	CCDC73	TCGA_UCEC_TypeI_Tumours	A	2.27246	0.0240475
11p13	rs3809060	11	32437261	CCDC73	TCGA_UCEC_TypeI_Tumours	T	2.27246	0.0240475
11p13	rs3809061	11	32437519	CCDC73	TCGA_UCEC_TypeI_Tumours	C	2.27246	0.0240475
11p13	rs4275604	11	32441030	EIF3M	TCGA_UCEC_TypeI_Tumours	A	2.00768	0.0459288
11p13	rs7103000	11	32441559	EIF3M	TCGA_UCEC_TypeI_Tumours	C	2.05985	0.0406177
11p13	rs4304749	11	32444758	EIF3M	TCGA_UCEC_TypeI_Tumours	A	2.05985	0.0406177
11p13	rs10835911	11	32446001	EIF3M	TCGA_UCEC_TypeI_Tumours	T	2.05355	0.0412293
11p13	rs11031792	11	32449215	EIF3M	TCGA_UCEC_TypeI_Tumours	C	-2.05355	0.0412293
11p13	rs4980793	11	32443139	EIF3M	TCGA_UCEC_TypeI_Tumours	A	2.05985	0.0406177
11p13	rs11031793	11	32449282	EIF3M	TCGA_UCEC_TypeI_Tumours	T	-2.05355	0.0412293
11p13	rs11031791	11	32448183	EIF3M	TCGA_UCEC_TypeI_Tumours	A	2.05355	0.0412293
11p13	rs3858455	11	32452261	EIF3M	TCGA_UCEC_TypeI_Tumours	T	2.05345	0.0412388
11p13	rs3858456	11	32452721	EIF3M	TCGA_UCEC_TypeI_Tumours	A	2.05345	0.0412388
11p13	rs3930317	11	32452782	EIF3M	TCGA_UCEC_TypeI_Tumours	C	2.05196	0.0413848
11p13	rs7948813	11	32452378	EIF3M	TCGA_UCEC_TypeI_Tumours	G	2.05345	0.0412388
11p13	rs3858454	11	32452080	EIF3M	TCGA_UCEC_TypeI_Tumours	A	2.05345	0.0412388
11p13	rs7395210	11	32455454	EIF3M	TCGA_UCEC_TypeI_Tumours	G	2.05196	0.0413848
11p13	rs3809062	11	32437536	EIF3M	TCGA_UCEC_TypeI_Tumours	A	-2.14596	0.032997
11p13	rs3809060	11	32437261	EIF3M	TCGA_UCEC_TypeI_Tumours	T	-2.14596	0.032997
11p13	rs3809061	11	32437519	EIF3M	TCGA_UCEC_TypeI_Tumours	C	-2.14596	0.032997
11p13	rs4275604	11	32441030	RCN1	TCGA_UCEC_TypeI_Tumours	A	-2.80805	0.00544302
11p13	rs7103000	11	32441559	RCN1	TCGA_UCEC_TypeI_Tumours	C	-2.92237	0.00384495
11p13	rs4304749	11	32444758	RCN1	TCGA_UCEC_TypeI_Tumours	A	-2.92237	0.00384495
11p13	rs10835911	11	32446001	RCN1	TCGA_UCEC_TypeI_Tumours	T	-2.90742	0.00402623
11p13	rs11031792	11	32449215	RCN1	TCGA_UCEC_TypeI_Tumours	C	2.90742	0.00402623
11p13	rs4980793	11	32443139	RCN1	TCGA_UCEC_TypeI_Tumours	A	-2.92237	0.00384495
11p13	rs11031793	11	32449282	RCN1	TCGA_UCEC_TypeI_Tumours	T	2.90742	0.00402623
11p13	rs11031791	11	32448183	RCN1	TCGA_UCEC_TypeI_Tumours	A	-2.90742	0.00402623
11p13	rs3858455	11	32452261	RCN1	TCGA_UCEC_TypeI_Tumours	T	-2.98213	0.00319273
11p13	rs3858456	11	32452721	RCN1	TCGA_UCEC_TypeI_Tumours	A	-2.98213	0.00319273
11p13	rs3930317	11	32452782	RCN1	TCGA_UCEC_TypeI_Tumours	C	-2.99537	0.0030627
11p13	rs7948813	11	32452378	RCN1	TCGA_UCEC_TypeI_Tumours	G	-2.98213	0.00319273
11p13	rs3858454	11	32452080	RCN1	TCGA_UCEC_TypeI_Tumours	A	-2.98213	0.00319273
11p13	rs7395210	11	32455454	RCN1	TCGA_UCEC_TypeI_Tumours	G	-2.99537	0.0030627
11p13	rs3809062	11	32437536	RCN1	TCGA_UCEC_TypeI_Tumours	A	2.13873	0.0335855
11p13	rs3809060	11	32437261	RCN1	TCGA_UCEC_TypeI_Tumours	T	2.13873	0.0335855
11p13	rs3809061	11	32437519	RCN1	TCGA_UCEC_TypeI_Tumours	C	2.13873	0.0335855
11p13	rs4275604	11	32441030	TCP11L1	TCGA_UCEC_TypeI_Tumours	A	2.17071	0.0310487
11p13	rs7103000	11	32441559	TCP11L1	TCGA_UCEC_TypeI_Tumours	C	2.23411	0.026505
11p13	rs4304749	11	32444758	TCP11L1	TCGA_UCEC_TypeI_Tumours	A	2.23411	0.026505
11p13	rs10835911	11	32446001	TCP11L1	TCGA_UCEC_TypeI_Tumours	T	2.22627	0.0270339
11p13	rs11031792	11	32449215	TCP11L1	TCGA_UCEC_TypeI_Tumours	C	-2.22627	0.0270339
11p13	rs4980793	11	32443139	TCP11L1	TCGA_UCEC_TypeI_Tumours	A	2.23411	0.026505
11p13	rs11031793	11	32449282	TCP11L1	TCGA_UCEC_TypeI_Tumours	T	-2.22627	0.0270339
11p13	rs11031791	11	32448183	TCP11L1	TCGA_UCEC_TypeI_Tumours	A	2.22627	0.0270339
11p13	rs3858455	11	32452261	TCP11L1	TCGA_UCEC_TypeI_Tumours	T	2.20972	0.0281796
11p13	rs3858456	11	32452721	TCP11L1	TCGA_UCEC_TypeI_Tumours	A	2.20972	0.0281796
11p13	rs3930317	11	32452782	TCP11L1	TCGA_UCEC_TypeI_Tumours	C	2.20472	0.0285336
11p13	rs7948813	11	32452378	TCP11L1	TCGA_UCEC_TypeI_Tumours	G	2.20972	0.0281796
11p13	rs3858454	11	32452080	TCP11L1	TCGA_UCEC_TypeI_Tumours	A	2.20972	0.0281796
11p13	rs7395210	11	32455454	TCP11L1	TCGA_UCEC_TypeI_Tumours	G	2.20472	0.0285336
11p13	rs3809062	11	32437536	TCP11L1	TCGA_UCEC_TypeI_Tumours	A	-2.00192	0.0465504
11p13	rs3809060	11	32437261	TCP11L1	TCGA_UCEC_TypeI_Tumours	T	-2.00192	0.0465504
11p13	rs3809061	11	32437519	TCP11L1	TCGA_UCEC_TypeI_Tumours	C	-2.00192	0.0465504
11p13	rs10835920	11	32468118	CCDC73	TCGA_UCEC_TypeI_Tumours	T	2.76354	0.00621373
11p13	rs2418931	11	32469973	CCDC73	TCGA_UCEC_TypeI_Tumours	T	2.85467	0.00472969
11p13	rs3858459	11	32470719	CCDC73	TCGA_UCEC_TypeI_Tumours	G	2.85467	0.00472969
11p13	rs4140413	11	32437682	EIF3M	TCGA_UCEC_TypeI_Tumours	T	-2.30438	0.0221563
11p13	rs3858461	11	32473416	CCDC73	TCGA_UCEC_TypeI_Tumours	T	-2.30911	0.021887
11p13	rs7927401	11	32459631	CCDC73	TCGA_UCEC_TypeI_Tumours	T	3.53817	0.000493612
11p13	rs10835925	11	32481795	CCDC73	TCGA_UCEC_TypeI_Tumours	G	-2.07684	0.0390046
11p13	rs7101917	11	32481393	CCDC73	TCGA_UCEC_TypeI_Tumours	G	-2.07684	0.0390046
11p13	rs10160794	11	32485294	CCDC73	TCGA_UCEC_TypeI_Tumours	C	-2.16986	0.0311139
11p13	rs10835920	11	32468118	RCN1	TCGA_UCEC_TypeI_Tumours	T	2.65424	0.00854303
11p13	rs2418931	11	32469973	RCN1	TCGA_UCEC_TypeI_Tumours	T	2.71322	0.00720317
11p13	rs3858459	11	32470719	RCN1	TCGA_UCEC_TypeI_Tumours	G	2.71322	0.00720317
11p13	rs4140413	11	32437682	TCP11L1	TCGA_UCEC_TypeI_Tumours	T	-2.0156	0.0450865
11p13	rs3858461	11	32473416	RCN1	TCGA_UCEC_TypeI_Tumours	T	-3.30049	0.00112984
11p13	rs7927401	11	32459631	RCN1	TCGA_UCEC_TypeI_Tumours	T	3.20386	0.00156197
11p13	rs10835925	11	32481795	RCN1	TCGA_UCEC_TypeI_Tumours	G	-2.84992	0.00479833
11p13	rs7101917	11	32481393	RCN1	TCGA_UCEC_TypeI_Tumours	G	-2.84992	0.00479833
11p13	rs10160794	11	32485294	RCN1	TCGA_UCEC_TypeI_Tumours	C	-2.80889	0.00542935
11p13	rs3858458	11	32463048	CCDC73	TCGA_UCEC_TypeI_Tumours	T	2.7628	0.00622739
11p13	rs7944133	11	32464085	CCDC73	TCGA_UCEC_TypeI_Tumours	A	2.67042	0.00815468
11p13	rs10835917	11	32462719	CCDC73	TCGA_UCEC_TypeI_Tumours	C	2.75005	0.00646609
11p13	rs10219425	11	32463234	CCDC73	TCGA_UCEC_TypeI_Tumours	C	2.75005	0.00646609
11p13	rs10835916	11	32461773	CCDC73	TCGA_UCEC_TypeI_Tumours	A	-2.7968	0.00562914
11p13	rs11031796	11	32458261	CCDC73	TCGA_UCEC_TypeI_Tumours	A	2.83341	0.00504363
11p13	rs7126322	11	32457420	CCDC73	TCGA_UCEC_TypeI_Tumours	A	2.83341	0.00504363
11p13	rs3858458	11	32463048	EIF3M	TCGA_UCEC_TypeI_Tumours	T	-2.19104	0.0295236
11p13	rs7944133	11	32464085	EIF3M	TCGA_UCEC_TypeI_Tumours	A	-2.11293	0.0357603
11p13	rs10835917	11	32462719	EIF3M	TCGA_UCEC_TypeI_Tumours	C	-2.17832	0.0304695
11p13	rs10219425	11	32463234	EIF3M	TCGA_UCEC_TypeI_Tumours	C	-2.17832	0.0304695
11p13	rs10835916	11	32461773	RCN1	TCGA_UCEC_TypeI_Tumours	A	-2.94356	0.00360095
11p13	rs11031796	11	32458261	EIF3M	TCGA_UCEC_TypeI_Tumours	A	-2.22327	0.0272381
11p13	rs7126322	11	32457420	EIF3M	TCGA_UCEC_TypeI_Tumours	A	-2.22327	0.0272381
11p13	rs3858458	11	32463048	RCN1	TCGA_UCEC_TypeI_Tumours	T	2.87409	0.00445862
11p13	rs7944133	11	32464085	RCN1	TCGA_UCEC_TypeI_Tumours	A	2.75682	0.00633834
11p13	rs10835917	11	32462719	RCN1	TCGA_UCEC_TypeI_Tumours	C	2.85497	0.00472545
11p13	rs10219425	11	32463234	RCN1	TCGA_UCEC_TypeI_Tumours	C	2.85497	0.00472545
11p13	rs10835916	11	32461773	TCP11L1	TCGA_UCEC_TypeI_Tumours	A	2.17802	0.0304927
11p13	rs11031796	11	32458261	RCN1	TCGA_UCEC_TypeI_Tumours	A	2.94012	0.0036396
11p13	rs7126322	11	32457420	RCN1	TCGA_UCEC_TypeI_Tumours	A	2.94012	0.0036396
12q24.11	rs3184504	12	111446804	SH2B3	Blood	T	8.91181	5.02106e-19
12q24.11	rs653178	12	111569952	SH2B3	Blood	C	9.03239	1.68255e-19
12q24.11	rs10774625	12	111472415	SH2B3	Blood	A	9.11123	8.14757e-20
12q24.11	rs4766578	12	111466567	SH2B3	Blood	T	9.15156	5.62004e-20
17q11.2	rs731759	17	31395791	EVI2A,NF1	Blood	A	-14.7986	1.49563e-49
17q11.2	rs8065496	17	31393122	EVI2A,NF1	Blood	T	-14.8582	6.1741e-50
17q11.2	rs734403	17	31396328	EVI2A,NF1	Blood	T	-15.4009	1.61657e-53
17q11.2	rs4258685	17	31407689	EVI2A,NF1	Blood	A	-12.6484	1.14467e-36
17q11.2	rs1048317	17	31376984	EVI2A,NF1	Blood	T	-15.2093	3.07275e-52
17q11.2	rs736598	17	31393452	EVI2A,NF1	Blood	T	-15.44	8.81003e-54
17q11.2	rs8065229	17	31408621	EVI2A,NF1	Blood	C	-12.6181	1.68035e-36
17q11.2	rs9894648	17	31326275	EVI2A,NF1	Blood	T	-15.195	3.81664e-52
17q11.2	rs2854311	17	31344309	EVI2A,NF1	Blood	G	-15.8389	1.67996e-56
17q11.2	rs8067440	17	31381137	EVI2A,NF1	Blood	T	-15.8362	1.75087e-56
17q11.2	rs2525565	17	31339570	EVI2A,NF1	Blood	T	-15.8251	2.09199e-56
17q11.2	rs2854308	17	31339521	EVI2A,NF1	Blood	A	-15.8389	1.67996e-56
17q11.2	rs2189525	17	31341790	EVI2A,NF1	Blood	A	-15.8389	1.67996e-56
17q11.2	rs12943365	17	31353508	EVI2A,NF1	Blood	C	-15.006	6.70724e-51
17q11.2	rs2854307	17	31325129	EVI2A,NF1	Blood	G	-15.8113	2.60458e-56
17q11.2	rs3785956	17	31320689	EVI2A,NF1	Blood	C	-15.8113	2.60458e-56
17q11.2	rs7218930	17	31313186	EVI2A,NF1	Blood	A	-15.854	1.31911e-56
17q11.2	rs7505	17	31317834	EVI2A,NF1	Blood	G	-15.8113	2.60458e-56
17q11.2	rs7503922	17	31314917	EVI2A,NF1	Blood	C	-15.8113	2.60458e-56
17q11.2	rs2525563	17	31320890	EVI2A,NF1	Blood	T	-15.8113	2.60458e-56
17q11.2	rs3815154	17	31327956	EVI2A,NF1	Blood	G	-15.8113	2.60458e-56
17q11.2	rs2285894	17	31327858	EVI2A,NF1	Blood	T	-15.8113	2.60458e-56
17q11.2	rs12602834	17	31310290	EVI2A,NF1	Blood	G	-15.8402	1.64297e-56
17q11.2	rs2040792	17	31301531	EVI2A,NF1	Blood	C	-15.854	1.31911e-56
17q11.2	rs1129506	17	31319014	EVI2A,NF1	Blood	G	-15.2048	3.29638e-52
17q11.2	rs757379	17	31397539	EVI2A,NF1	Blood	G	-15.3733	2.4763e-53
17q11.2	rs757378	17	31395601	EVI2A,NF1	Blood	T	-15.3984	1.67769e-53
17q11.2	rs2342054	17	31397690	EVI2A,NF1	Blood	G	-15.3599	3.04513e-53
17q11.2	rs2854319	17	31367036	EVI2A,NF1	Blood	G	-15.8512	1.38361e-56
17q11.2	rs2525564	17	31325513	EVI2A,NF1	Blood	A	-15.8113	2.60458e-56
17q11.2	rs7350943	17	31357535	EVI2A,NF1	Blood	C	-15.8523	1.35744e-56
17q11.2	rs2107359	17	31370205	EVI2A,NF1	Blood	A	-15.8374	1.72325e-56
17q11.2	rs7502834	17	31362412	EVI2A,NF1	Blood	G	-15.845	1.52221e-56
17q11.2	rs2525574	17	31378929	EVI2A,NF1	Blood	T	-15.8054	2.85572e-56
17q11.2	rs2525569	17	31348953	EVI2A,NF1	Blood	T	-15.8389	1.67996e-56
17q11.2	rs2525568	17	31348860	EVI2A,NF1	Blood	T	-15.8389	1.67996e-56
17q11.2	rs10438801	17	31366767	EVI2A,NF1	Blood	G	-15.8512	1.38361e-56
17q11.2	rs964288	17	31352228	EVI2A,NF1	Blood	G	-15.8389	1.67996e-56
17q11.2	rs10512434	17	31312572	EVI2A,NF1	Blood	C	-15.854	1.31911e-56
17q11.2	rs2525570	17	31354227	EVI2A,NF1	Blood	A	-15.587	8.92265e-55
17q11.2	rs7502556	17	31315412	SUZ12	endometrium	T	-2.7152	0.00761
17q11.2	rs10512434	17	31312572	SUZ12	endometrium	C	-2.7152	0.00761
17q11.2	rs17826544	17	31313207	SUZ12	endometrium	A	-2.7152	0.00761
17q11.2	rs4794887	17	31322678	SUZ12	endometrium	G	-2.7152	0.00761
17q11.2	rs17882020	17	31313661	SUZ12	endometrium	G	-2.7152	0.00761
17q11.2	rs35109242	17	31322205	SUZ12	endometrium	A	-2.7152	0.00761
17q11.2	rs2854307	17	31325129	SUZ12	endometrium	G	-2.7152	0.00761
17q11.2	rs3785956	17	31320689	SUZ12	endometrium	C	-2.7152	0.00761
17q11.2	rs2854306	17	31321128	SUZ12	endometrium	G	-2.7152	0.00761
17q11.2	rs2214538	17	31309552	SUZ12	endometrium	C	-2.7152	0.00761
17q11.2	rs7218930	17	31313186	SUZ12	endometrium	A	-2.7152	0.00761
17q11.2	rs7505	17	31317834	SUZ12	endometrium	G	-2.7152	0.00761
17q11.2	rs7503922	17	31314917	SUZ12	endometrium	C	-2.7152	0.00761
17q11.2	rs2525563	17	31320890	SUZ12	endometrium	T	-2.7152	0.00761
17q11.2	rs17885030	17	31328200	SUZ12	endometrium	C	-2.7152	0.00761
17q11.2	rs4368212	17	31312245	SUZ12	endometrium	C	-2.7152	0.00761
17q11.2	rs3785955	17	31320784	SUZ12	endometrium	C	-2.7152	0.00761
17q11.2	rs3815154	17	31327956	SUZ12	endometrium	G	-2.7152	0.00761
17q11.2	rs17880873	17	31327078	SUZ12	endometrium	G	-2.7152	0.00761
17q11.2	rs2285894	17	31327858	SUZ12	endometrium	T	-2.7152	0.00761
17q11.2	rs2854305	17	31319985	SUZ12	endometrium	G	-2.7152	0.00761
17q11.2	rs12940802	17	31316546	SUZ12	endometrium	C	-2.7152	0.00761
17q11.2	rs12602834	17	31310290	SUZ12	endometrium	G	-2.7152	0.00761
17q11.2	rs2040792	17	31301531	SUZ12	endometrium	C	-3.07405	0.002621
17q11.2	rs4638642	17	31312307	SUZ12	endometrium	G	-2.7152	0.00761
17q11.2	rs757379	17	31397539	RP11-848P1.5	GTEx_Uterus	A	-3.63044	0.000675168
17q11.2	rs757378	17	31395601	RP11-848P1.5	GTEx_Uterus	A	-3.7144	0.000522029
17q11.2	rs2342054	17	31397690	RP11-848P1.5	GTEx_Uterus	A	-3.72506	0.000505178
17q11.2	rs2342053	17	31395178	RP11-848P1.5	GTEx_Uterus	G	-3.71474	0.000521492
17q11.2	rs2854303	17	31389324	RP11-848P1.5	GTEx_Uterus	G	-3.71333	0.00052375
17q11.2	rs757377	17	31393408	RP11-848P1.5	GTEx_Uterus	A	-3.62163	0.000693534
17q11.2	rs2854319	17	31367036	RP11-848P1.5	GTEx_Uterus	C	-3.75453	0.000461208
17q11.2	rs2854334	17	31388482	RP11-848P1.5	GTEx_Uterus	G	-3.66333	0.000610638
17q11.2	rs10445402	17	31334322	RP11-848P1.5	GTEx_Uterus	T	-3.69973	0.000546136
17q11.2	rs757376	17	31390891	RP11-848P1.5	GTEx_Uterus	G	-3.78014	0.000426011
17q11.2	rs2525564	17	31325513	RP11-848P1.5	GTEx_Uterus	G	-3.62163	0.000693534
17q11.2	rs7350943	17	31357535	RP11-848P1.5	GTEx_Uterus	T	-3.79391	0.00040819
17q11.2	rs35888506	17	31324211	RP11-848P1.5	GTEx_Uterus	T	-3.62163	0.000693534
17q11.2	rs2107359	17	31370205	RP11-848P1.5	GTEx_Uterus	T	-3.88083	0.000311101
17q11.2	rs7502834	17	31362412	RP11-848P1.5	GTEx_Uterus	A	-3.75289	0.000463561
17q11.2	rs17826544	17	31313207	RP11-848P1.5	GTEx_Uterus	G	-3.60443	0.000730764
17q11.2	rs4794887	17	31322678	RP11-848P1.5	GTEx_Uterus	A	-3.71407	0.000522567
17q11.2	rs17882020	17	31313661	RP11-848P1.5	GTEx_Uterus	A	-3.66271	0.000611802
17q11.2	rs35109242	17	31322205	RP11-848P1.5	GTEx_Uterus	G	-3.71407	0.000522567
17q11.2	rs2854333	17	31386282	RP11-848P1.5	GTEx_Uterus	C	-3.73438	0.000490835
17q11.2	rs2525574	17	31378929	RP11-848P1.5	GTEx_Uterus	C	-3.87994	0.000311973
17q11.2	rs2854307	17	31325129	RP11-848P1.5	GTEx_Uterus	A	-3.71407	0.000522567
17q11.2	rs2854320	17	31367045	RP11-848P1.5	GTEx_Uterus	A	-3.86135	0.000330711
17q11.2	rs3785956	17	31320689	RP11-848P1.5	GTEx_Uterus	A	-3.62163	0.000693534
17q11.2	rs2525569	17	31348953	RP11-848P1.5	GTEx_Uterus	A	-3.80433	0.000395171
17q11.2	rs12947265	17	31363974	RP11-848P1.5	GTEx_Uterus	C	-3.80604	0.000393063
17q11.2	rs2854306	17	31321128	RP11-848P1.5	GTEx_Uterus	A	-3.71407	0.000522567
17q11.2	rs2525568	17	31348860	RP11-848P1.5	GTEx_Uterus	G	-3.69053	0.000561805
17q11.2	rs7406783	17	31362962	RP11-848P1.5	GTEx_Uterus	G	-3.80562	0.000393593
17q11.2	rs2214538	17	31309552	RP11-848P1.5	GTEx_Uterus	T	-3.71407	0.000522567
17q11.2	rs7218930	17	31313186	RP11-848P1.5	GTEx_Uterus	G	-3.74031	0.000481937
17q11.2	rs7505	17	31317834	RP11-848P1.5	GTEx_Uterus	A	-3.71407	0.000522567
17q11.2	rs7503922	17	31314917	RP11-848P1.5	GTEx_Uterus	A	-3.71407	0.000522567
17q11.2	rs10438801	17	31366767	RP11-848P1.5	GTEx_Uterus	A	-3.80657	0.00039241
17q11.2	rs2525563	17	31320890	RP11-848P1.5	GTEx_Uterus	G	-3.62163	0.000693534
17q11.2	rs964288	17	31352228	RP11-848P1.5	GTEx_Uterus	A	-3.80582	0.000393323
17q11.2	rs17885030	17	31328200	RP11-848P1.5	GTEx_Uterus	T	-3.87307	0.000318774
17q11.2	rs4368212	17	31312245	RP11-848P1.5	GTEx_Uterus	T	-3.63305	0.000669848
17q11.2	rs2854330	17	31383745	RP11-848P1.5	GTEx_Uterus	G	-3.73929	0.000483476
17q11.2	rs3785955	17	31320784	RP11-848P1.5	GTEx_Uterus	T	-3.71407	0.000522567
17q11.2	rs3815154	17	31327956	RP11-848P1.5	GTEx_Uterus	A	-3.86669	0.000325203
17q11.2	rs17880873	17	31327078	RP11-848P1.5	GTEx_Uterus	C	-3.97596	0.000230418
17q11.2	rs2285894	17	31327858	RP11-848P1.5	GTEx_Uterus	A	-3.86677	0.000325129
17q11.2	rs2854305	17	31319985	RP11-848P1.5	GTEx_Uterus	A	-3.71407	0.000522567
17q11.2	rs12940802	17	31316546	RP11-848P1.5	GTEx_Uterus	A	-3.71407	0.000522567
17q11.2	rs12602834	17	31310290	RP11-848P1.5	GTEx_Uterus	A	-3.71407	0.000522567
17q11.2	rs2040792	17	31301531	RP11-848P1.5	GTEx_Uterus	A	-3.72143	0.000510856
17q11.2	rs4638642	17	31312307	RP11-848P1.5	GTEx_Uterus	C	-3.726	0.000503703
17q11.2	rs2525570	17	31354227	RP11-848P1.5	GTEx_Uterus	G	-3.51522	0.000956642
17q11.2	rs1129506	17	31319014	NF1	TCGA_UCEC_All_Tumour	C	4.57322	7.28067e-06
17q21.32	rs8072282	17	48199496	SNX11	Blood	A	-14.8948	3.57317e-50
17q21.32	rs17620033	17	48214052	SNX11	Blood	G	-14.9038	3.1229e-50
17q21.32	rs2278868	17	48184809	SNX11	Blood	C	-14.9186	2.49452e-50
17q21.32	rs1452667	17	48225053	SNX11	Blood	G	-14.381	6.83005e-47
17q21.32	rs1452666	17	48230388	SNX11	Blood	T	-14.3736	7.57871e-47
17q21.32	rs2021752	17	48162901	SNX11	Blood	C	-14.909	2.88898e-50
17q21.32	rs4793779	17	48229235	SNX11	Blood	G	-14.381	6.83005e-47
17q21.32	rs3805370	17	48181731	SNX11	Blood	A	-14.9061	3.01268e-50
17q21.32	rs1316657	17	48174029	SNX11	Blood	T	-14.913	2.72099e-50
17q21.32	rs2109982	17	48167407	SNX11	Blood	G	-14.9101	2.83753e-50
17q21.32	rs3792694	17	48183080	SNX11	Blood	C	-14.9061	3.01268e-50
17q21.32	rs7225865	17	48132602	SNX11	Blood	A	-15.0273	4.87167e-51
17q21.32	rs3792692	17	48177730	SNX11	Blood	G	-14.9078	2.94136e-50
17q21.32	rs7225550	17	48147881	SNX11	Blood	T	-14.9999	7.36409e-51
17q21.32	rs7220768	17	48147467	SNX11	Blood	A	-14.9988	7.49843e-51
17q21.32	rs1860862	17	48127474	SNX11	Blood	A	-15.03	4.68418e-51
17q21.32	rs7223867	17	48152794	SNX11	Blood	T	-14.9589	1.36465e-50
17q21.32	rs758999	17	48128653	SNX11	Blood	C	-15.0205	5.3981e-51
17q21.32	rs2041572	17	48127911	SNX11	Blood	T	-15.013	6.05373e-51
17q21.32	rs1377201	17	48234766	SNX11	Blood	T	-9.1235	7.28037e-20
17q21.32	rs8069263	17	48209416	SNX11	Blood	T	-14.8986	3.37567e-50
17q21.32	rs2123341	17	48187264	SNX11	Blood	A	-14.9049	3.0673e-50
17q21.32	rs3897986	17	48184177	SNX11	Blood	G	-14.9066	2.98574e-50
17q21.32	rs2305433	17	48188071	SNX11	Blood	G	-14.9055	3.03987e-50
17q21.32	rs12947089	17	48160628	SNX11	Blood	A	-14.9188	2.49452e-50
17q21.32	rs2060876	17	48245604	SNX11	Blood	G	-14.3563	9.74245e-47
17q21.32	rs12603115	17	48171632	SNX11	Blood	C	-14.6276	1.87278e-48
17q21.32	rs2924257	17	48240193	SNX11	Blood	C	-14.0846	4.72326e-45
17q21.32	rs2072441	17	48107652	SNX11	Blood	C	-14.5169	9.48352e-48
17q21.32	rs12950225	17	48067838	SNX11	Blood	A	-15.1377	9.14921e-52
a Position is with reference to Build 38 of the reference genome
