# Supplementary material for: Identification of nine new susceptibility loci for endometrial cancer
Source: Nat Commun. 2018 Aug 9;9:3166. doi: 10.1038/s41467-018-05427-7 (PMC6085317; doi:10.1038/s41467-018-05427-7)
Supplement: Supplementary file 9 — Supplementary Data 6 [file 41467_2018_5427_MOESM9_ESM.xlsx]

## Sheet: Sheet1
Supplementary Data 6: Candidate causal genes for network analysis
Gene	Rationale	Study
BMF	Bioinformatic prediction	Cheng et al (Nat Genet. 2016; 48(6):667-674)
CCDC73	eQTL	Current study
CDCA8	eQTL	Current study
CYP19A1	eQTL; association with estradiol levels	Thompson et al (Endocr Relat Cancer. 2016; 23(2):77-91)
EIF3M	eQTL	Current study
EVI2A	eQTL	Current study
GPR176	Bioinformatic prediction	Cheng et al (Nat Genet. 2016; 48(6):667-674)
HEY2	Bioinformatic prediction	Cheng et al (Nat Genet. 2016; 48(6):667-674)
HNF1B	Functional assays; eQTL	Painter et al (Hum Mol Genet. 2015; 24(5):1478-92)
KLF5	Functional assays; bioinformatic prediction	Cheng et al (Nat Genet. 2016; 48(6):667-674)
LOC100131089	Bioinformatic prediction	Cheng et al (Nat Genet. 2016; 48(6):667-674)
MIR1204	Bioinformatic prediction	Cheng et al (Nat Genet. 2016; 48(6):667-674)
MIR1205	Bioinformatic prediction	Cheng et al (Nat Genet. 2016; 48(6):667-674)
MIR1207	Bioinformatic prediction	Cheng et al (Nat Genet. 2016; 48(6):667-674)
MIR1208	Bioinformatic prediction	Cheng et al (Nat Genet. 2016; 48(6):667-674)
MYC	Bioinformatic prediction	Cheng et al (Nat Genet. 2016; 48(6):667-674)
NCOA7	Bioinformatic prediction	Cheng et al (Nat Genet. 2016; 48(6):667-674)
NF1	eQTL	Current study
RCN1	eQTL	Current study
SH2B3	eQTL	Current study
SNX11	eQTL	Current study
SRP14	Bioinformatic prediction	Cheng et al (Nat Genet. 2016; 48(6):667-674)
SUZ12	eQTL	Current study
TCP11L1	eQTL	Current study
WT1-AS	eQTL	Current study
