# Supplementary material for: Identification of nine new susceptibility loci for endometrial cancer
Source: Nat Commun. 2018 Aug 9;9:3166. doi: 10.1038/s41467-018-05427-7 (PMC6085317; doi:10.1038/s41467-018-05427-7)
Supplement: Supplementary file 10 — Supplementary Data 7 [file 41467_2018_5427_MOESM10_ESM.xlsx]

## Sheet: Sheet1
Supplementary Data 7: Biological pathway enrichment analysis of candidate causal gene network
Ingenuity Canonical Pathways	Benjamini-Hochberg Adjusted P-value	Network genes/total pathway genes Ratio	Network genes
Endometrial Cancer Signaling	5.24807e-06	0.0781	TP53,MYC,FOXO3,CTNNB1,CCND1
Aryl Hydrocarbon Receptor Signaling	5.24807e-06	0.0426	TP53,MYC,CCNA2,NCOA7,CCND1,EP300
Thyroid Cancer Signaling	2.13796e-05	0.1	TP53,MYC,CTNNB1,CCND1
Adipogenesis pathway	5.62341e-05	0.0373	TP53,EZH2,KLF5,CEBPA,CTNNB1
Molecular Mechanisms of Cancer	5.62341e-05	0.0178	TP53,MYC,NF1,CTNNB1,CCND1,NOTCH1,EP300
Glioblastoma Multiforme Signaling	0.000120226	0.0309	TP53,MYC,NF1,CTNNB1,CCND1
Wnt/β-catenin Signaling	0.000138038	0.0291	TP53,MYC,CTNNB1,CCND1,EP300
Estrogen-mediated S-phase Entry	0.000169824	0.115	MYC,CCNA2,CCND1
Prostate Cancer Signaling	0.000251189	0.0412	TP53,CTNNB1,CCND1,EP300
p53 Signaling	0.000389045	0.036	TP53,CTNNB1,CCND1,EP300
PI3K/AKT Signaling	0.000562341	0.032	TP53,FOXO3,CTNNB1,CCND1
Role of Macrophages, Fibroblasts and Endothelial Cells in Rheumatoid Arthritis	0.00138038	0.016	MYC,CEBPA,CTNNB1,CCND1,EP300
ERK5 Signaling	0.00162181	0.0455	MYC,FOXO3,EP300
Cell Cycle: G1/S Checkpoint Regulation	0.00162181	0.0455	TP53,MYC,CCND1
Non-Small Cell Lung Cancer Signaling	0.00223872	0.039	TP53,FOXO3,CCND1
ILK Signaling	0.00223872	0.0203	MYC,CTNNB1,CCND1,EP300
Estrogen-Dependent Breast Cancer Signaling	0.00223872	0.038	CYP19A1,CCND1,EP300
Cyclins and Cell Cycle Regulation	0.00223872	0.0375	TP53,CCNA2,CCND1
Osteoarthritis Pathway	0.00239883	0.0189	FOXO3,CTNNB1,NOTCH1,EP300
Small Cell Lung Cancer Signaling	0.00239883	0.0353	TP53,MYC,CCND1
AMPK Signaling	0.00245471	0.0185	CCNA2,FOXO3,CCND1,EP300
Bladder Cancer Signaling	0.00245471	0.0341	TP53,MYC,CCND1
IL-7 Signaling Pathway	0.00251189	0.033	MYC,FOXO3,CCND1
Acute Myeloid Leukemia Signaling	0.00251189	0.0323	MYC,CEBPA,CCND1
GADD45 Signaling	0.00251189	0.105	TP53,CCND1
Sumoylation Pathway	0.00263027	0.0312	TP53,CEBPA,EP300
Polyamine Regulation in Colon Cancer	0.0030903	0.0909	MYC,CTNNB1
Colorectal Cancer Metastasis Signaling	0.0030903	0.0161	TP53,MYC,CTNNB1,CCND1
Chronic Myeloid Leukemia Signaling	0.0030903	0.0283	TP53,MYC,CCND1
Mouse Embryonic Stem Cell Pluripotency	0.0030903	0.0283	TP53,MYC,CTNNB1
Pancreatic Adenocarcinoma Signaling	0.00416869	0.025	TP53,CCND1,NOTCH1
p38 MAPK Signaling	0.00416869	0.025	TP53,MYC,EP300
Hereditary Breast Cancer Signaling	0.00660693	0.0208	TP53,CCND1,EP300
Ovarian Cancer Signaling	0.00660693	0.0208	TP53,CTNNB1,CCND1
Notch Signaling	0.00724436	0.0526	HEY2,NOTCH1
Cell Cycle: G2/M DNA Damage Checkpoint Regulation	0.0114815	0.0408	TP53,EP300
Cancer Drug Resistance By Drug Efflux	0.0114815	0.0408	TP53,FOXO3
Melanoma Signaling	0.0138038	0.0364	TP53,CCND1
Regulation of Cellular Mechanics by Calpain Protease	0.0144544	0.0351	CCNA2,CCND1
EIF2 Signaling	0.0190546	0.0136	MYC,CCND1,EIF3M
ErbB2-ErbB3 Signaling	0.0199526	0.029	MYC,CCND1
Myc Mediated Apoptosis Signaling	0.0204174	0.0286	TP53,MYC
Basal Cell Carcinoma Signaling	0.020893	0.0278	TP53,CTNNB1
Opioid Signaling Pathway	0.0213796	0.0124	MYC,CTNNB1,EP300
Hypoxia Signaling in the Cardiovascular System	0.0213796	0.0267	TP53,EP300
VDR/RXR Activation	0.0229087	0.0256	CEBPA,EP300
Prolactin Signaling	0.0251189	0.0241	MYC,EP300
PEDF Signaling	0.0269153	0.023	TP53,HNF1B
HER-2 Signaling in Breast Cancer	0.0269153	0.0227	TP53,CCND1
Sirtuin Signaling Pathway	0.0316228	0.0103	TP53,MYC,FOXO3
ATM Signaling	0.0316228	0.0204	TP53,EP300
Telomerase Signaling	0.0398107	0.018	TP53,MYC
Glioma Signaling	0.040738	0.0175	TP53,CCND1
HIF1α Signaling	0.042658	0.0169	TP53,EP300
PTEN Signaling	0.042658	0.0168	FOXO3,CCND1
Glucocorticoid Receptor Signaling	0.042658	0.00885	FOXO3,CEBPA,EP300
NGF Signaling	0.042658	0.0165	TP53,EP300
Role of NANOG in Mammalian Embryonic Stem Cell Pluripotency	0.042658	0.0164	TP53,CTNNB1
P2Y Purigenic Receptor Signaling Pathway	0.0501187	0.0149	MYC,EP300
Th1 Pathway	0.0501187	0.0148	GATA3,NOTCH1
Androgen Signaling	0.0501187	0.0146	CCND1,EP300
Epithelial Adherens Junction Signaling	0.0562341	0.0137	CTNNB1,NOTCH1
Th2 Pathway	0.057544	0.0133	GATA3,NOTCH1
Tight Junction Signaling	0.0691831	0.012	CEBPA,CTNNB1
DNA damage-induced 14-3-3σ Signaling	0.074131	0.0526	TP53
Granzyme A Signaling	0.0758578	0.05	EP300
Maturity Onset Diabetes of Young (MODY) Signaling	0.0794328	0.0476	HNF1B
Th1 and Th2 Activation Pathway	0.0794328	0.0108	GATA3,NOTCH1
Regulation of the Epithelial-Mesenchymal Transition Pathway	0.0812831	0.0106	CTNNB1,NOTCH1
ERK/MAPK Signaling	0.0891251	0.01	MYC,EP300
Bupropion Degradation	0.0891251	0.04	CYP19A1
Antiproliferative Role of TOB in T Cell Signaling	0.0912011	0.0385	CCNA2
Acetone Degradation I (to Methylglyoxal)	0.103039	0.0333	CYP19A1
Circadian Rhythm Signaling	0.111944	0.0294	EP300
Inhibition of Angiogenesis by TSP1	0.111944	0.0294	TP53
Role of JAK2 in Hormone-like Cytokine Signaling	0.111944	0.0294	SH2B3
Cell Cycle Regulation by BTG Family Proteins	0.118577	0.027	CCND1
Huntington's Disease Signaling	0.118577	0.008	TP53,EP300
Estrogen Biosynthesis	0.126183	0.025	CYP19A1
Role of PKR in Interferon Induction and Antiviral Response	0.127644	0.0244	TP53
MIF Regulation of Innate Immunity	0.128825	0.0233	TP53
Role of p14/p19ARF in Tumor Suppression	0.128825	0.0233	TP53
UVC-Induced MAPK Signaling	0.128825	0.0233	TP53
Role of RIG1-like Receptors in Antiviral Innate Immunity	0.130017	0.0227	EP300
Role of IL-17F in Allergic Inflammatory Airway Diseases	0.131522	0.0222	EP300
Role of Oct4 in Mammalian Embryonic Stem Cell Pluripotency	0.132739	0.0217	TP53
Neuroinflammation Signaling Pathway	0.152405	0.00643	CTNNB1,EP300
Nicotine Degradation III	0.152405	0.0182	CYP19A1
Unfolded protein response	0.152405	0.0182	CEBPA
Role of CHK Proteins in Cell Cycle Checkpoint Control	0.155955	0.0175	TP53
Nur77 Signaling in T Lymphocytes	0.159221	0.0169	EP300
Induction of Apoptosis by HIV1	0.162555	0.0164	TP53
Wnt/Ca+ pathway	0.16293	0.0159	EP300
Melatonin Degradation I	0.16293	0.0156	CYP19A1
Nicotine Degradation II	0.16293	0.0156	CYP19A1
PXR/RXR Activation	0.16293	0.0154	FOXO3
Thrombopoietin Signaling	0.16293	0.0154	MYC
Calcium-induced T Lymphocyte Apoptosis	0.16293	0.0152	EP300
UVB-Induced MAPK Signaling	0.16293	0.0152	TP53
Lymphotoxin β Receptor Signaling	0.163682	0.0149	EP300
Superpathway of Melatonin Degradation	0.165196	0.0145	CYP19A1
Remodeling of Epithelial Adherens Junctions	0.165196	0.0145	CTNNB1
T Helper Cell Differentiation	0.169044	0.0137	GATA3
Ephrin B Signaling	0.169044	0.0137	CTNNB1
GM-CSF Signaling	0.169044	0.0137	CCND1
STAT3 Pathway	0.169824	0.0135	MYC
Role of Wnt/GSK-3β Signaling in the Pathogenesis of Influenza	0.172982	0.013	CTNNB1
Neurotrophin/TRK Signaling	0.172982	0.013	EP300
Role of BRCA1 in DNA Damage Response	0.177828	0.0125	TP53
Renal Cell Carcinoma Signaling	0.18239	0.012	EP300
Growth Hormone Signaling	0.183654	0.0118	CEBPA
Protein Kinase A Signaling	0.183654	0.005	CTNNB1,EP300
FLT3 Signaling in Hematopoietic Progenitor Cells	0.183654	0.0116	EP300
TGF-β Signaling	0.183654	0.0115	EP300
Neuregulin Signaling	0.184077	0.0114	MYC
Apoptosis Signaling	0.184927	0.0111	TP53
PDGF Signaling	0.184927	0.0111	MYC
FGF Signaling	0.185353	0.011	EP300
Factors Promoting Cardiogenesis in Vertebrates	0.185353	0.0109	CTNNB1
PPAR Signaling	0.189671	0.0105	EP300
TR/RXR Activation	0.191867	0.0102	EP300
Melanocyte Development and Pigmentation Signaling	0.191867	0.0102	EP300
VEGF Signaling	0.199526	0.00971	FOXO3
SAPK/JNK Signaling	0.199526	0.00962	TP53
UVA-Induced MAPK Signaling	0.199986	0.00943	TP53
IGF-1 Signaling	0.199986	0.00943	FOXO3
Gαs Signaling	0.205116	0.00909	EP300
Amyotrophic Lateral Sclerosis Signaling	0.205116	0.00901	TP53
HGF Signaling	0.210378	0.0087	CCND1
Synaptic Long Term Potentiation	0.220293	0.0082	EP300
Role of Tissue Factor in Cancer	0.220293	0.00813	TP53
FXR/RXR Activation	0.223357	0.00794	CYP19A1
Estrogen Receptor Signaling	0.223357	0.00781	EP300
IL-6 Signaling	0.223357	0.00781	CYP19A1
PI3K Signaling in B Lymphocytes	0.224905	0.00769	FOXO3
Gα12/13 Signaling	0.231206	0.00741	CTNNB1
Corticotropin Releasing Hormone Signaling	0.235505	0.00719	EP300
Insulin Receptor Signaling	0.236592	0.00709	FOXO3
Human Embryonic Stem Cell Pluripotency	0.238232	0.00699	CTNNB1
IL-12 Signaling and Production in Macrophages	0.240991	0.00685	EP300
Regulation of eIF4 and p70S6K Signaling	0.25527	0.00637	EIF3M
Dopamine-DARPP32 Feedback in cAMP Signaling	0.263027	0.0061	EP300
GNRH Signaling	0.263027	0.00606	EP300
eNOS Signaling	0.270396	0.00581	CCNA2
Germ Cell-Sertoli Cell Junction Signaling	0.270396	0.00578	CTNNB1
Ephrin Receptor Signaling	0.271019	0.00571	EP300
RhoGDI Signaling	0.271644	0.00565	EP300
Sertoli Cell-Sertoli Cell Junction Signaling	0.271644	0.00562	CTNNB1
PPARα/RXRα Activation	0.271644	0.00556	EP300
NF-κB Signaling	0.271644	0.00552	EP300
RAR Activation	0.277971	0.00526	EP300
Endothelin-1 Signaling	0.277971	0.00526	MYC
B Cell Receptor Signaling	0.277971	0.00524	EP300
NRF2-mediated Oxidative Stress Response	0.277971	0.00518	EP300
Dendritic Cell Maturation	0.277971	0.00518	EP300
Gap Junction Signaling	0.278612	0.00513	CTNNB1
IL-8 Signaling	0.279254	0.00508	CCND1
mTOR Signaling	0.282488	0.00498	EIF3M
Thrombin Signaling	0.283139	0.0049	GATA3
Breast Cancer Regulation by Stathmin1	0.283139	0.00488	TP53
Calcium Signaling	0.283139	0.00485	EP300
Leukocyte Extravasation Signaling	0.287078	0.00474	CTNNB1
CREB Signaling in Neurons	0.287078	0.00472	EP300
Role of NFAT in Cardiac Hypertrophy	0.293089	0.00457	EP300
cAMP-mediated signaling	0.299916	0.00441	EP300
Role of Osteoblasts, Osteoclasts and Chondrocytes in Rheumatoid Arthritis	0.304789	0.00429	CTNNB1
Cardiac Hypertrophy Signaling	0.306196	0.00424	EP300
Phospholipase C Signaling	0.309742	0.00415	EP300
G-Protein Coupled Receptor Signaling	0.34435	0.00362	EP300
Xenobiotic Metabolism Signaling	0.356451	0.00345	EP300
