# Supplementary material for: Identification of nine new susceptibility loci for endometrial cancer
Source: Nat Commun. 2018 Aug 9;9:3166. doi: 10.1038/s41467-018-05427-7 (PMC6085317; doi:10.1038/s41467-018-05427-7)
Supplement: Supplementary file 11 — Supplementary Data 8 [file 41467_2018_5427_MOESM11_ESM.xlsx]

## Sheet: Sheet1
Supplementary Data 8: Genetic correlation between endometrial cancer and 224 traits from LDHub
Highlighted traits are those which pass Bonferroni correction
Trait	Trait GWAS PMID	Genetic Correlation (rg)	STD Error	P-value
Obesity class 1	23563607	0.5838	0.0862	1.2375e-11
Body mass index	20935630	0.5549	0.0873	2.1054e-10
Obesity class 2	23563607	0.5686	0.0943	1.6739e-09
Overweight	23563607	0.4976	0.0836	2.6577e-09
Hip circumference	25673412	0.5077	0.0886	1.015e-08
Waist circumference	25673412	0.5212	0.0921	1.5321e-08
Extreme bmi	23563607	0.5724	0.1061	6.7664e-08
Obesity class 3	23563607	0.6008	0.1208	6.5259e-07
Body fat	26833246	0.4318	0.0905	1.8095e-06
Age at Menarche	25231870	-0.2499	0.0546	4.6957e-06
Type 2 Diabetes	22885922	0.4195	0.1006	3.0183e-05
Childhood obesity	22484627	0.3752	0.0926	5.0456e-05
Waist-to-hip ratio	25673412	0.2854	0.0767	0.0002
Years of schooling 2016	27225129	-0.1793	0.0476	0.0002
Fasting insulin main effect	22581228	0.5188	0.1517	0.0006
HDL cholesterol	20686565	-0.3131	0.0927	0.0007
Leptin_not_adjBMI	26833098	0.4229	0.1316	0.0013
Difference in height between childhood and adulthood; age 8	23449627	-0.3634	0.1271	0.0042
Triglycerides	20686565	0.2303	0.0805	0.0042
Years of schooling (proxy cognitive performance)	25201988	-0.2122	0.0741	0.0042
Anorexia Nervosa	24514567	-0.223	0.0812	0.006
Acetate	27005778	-0.541	0.2025	0.0075
Difference in height between adolescence and adulthood; age 14	23449627	-0.3689	0.1383	0.0077
Height; Females at age 10 and males at age 12	23449627	0.2288	0.0904	0.0114
HOMA-IR	20081858	0.4407	0.1806	0.0147
Forced Vital capacity(FVC)	28166213	-0.1726	0.0726	0.0174
HbA1C	20858683	0.3173	0.1347	0.0185
Acetoacetate	27005778	-0.4155	0.1772	0.0191
Fasting glucose main effect	22581228	0.2331	0.1064	0.0285
College completion	23722424	-0.1697	0.078	0.0296
HOMA-B	20081858	0.2947	0.1378	0.0325
Citrate	27005778	-0.3792	0.1796	0.0347
Glutamine	27005778	-0.4248	0.2146	0.0478
Cigarettes smoked per day	20418890	0.2664	0.1384	0.0543
Amyotrophic lateral sclerosis	27455348	-0.2879	0.1502	0.0552
Neo-conscientiousness	21173776	-0.3789	0.208	0.0685
Urinary albumin-to-creatinine ratio	26631737	0.2683	0.1492	0.0721
Forced expiratory volume in 1 second (FEV1)	28166213	-0.1382	0.0773	0.0737
Mean Hippocampus	25607358	0.2983	0.1715	0.0819
Height_2010	20881960	0.1106	0.0655	0.0911
Total lipids in large HDL	27005778	-0.247	0.1477	0.0944
Concentration of large HDL particles	27005778	-0.2467	0.1476	0.0946
Cholesterol esters in large HDL	27005778	-0.25	0.1496	0.0947
Free cholesterol in large HDL	27005778	-0.2496	0.1497	0.0954
Total cholesterol in large HDL	27005778	-0.2524	0.1517	0.096
Glycoprotein acetyls; mainly a1-acid glycoprotein	27005778	0.2632	0.1582	0.0962
Ulcerative colitis	26192919	-0.1621	0.0978	0.0976
Phospholipids in large HDL	27005778	-0.2473	0.1516	0.1028
Ratio of bisallylic groups to total fatty acids	27005778	0.1572	0.0967	0.104
Mean diameter for HDL particles	27005778	-0.2596	0.16	0.1046
Concentration of chylomicrons and largest VLDL particles	27005778	0.231	0.1434	0.1072
Phospholipids in chylomicrons and largest VLDL particles	27005778	0.2122	0.133	0.1105
Ratio of bisallylic groups to double bonds	27005778	0.1601	0.1005	0.111
Parents age at death	27015805	-0.2279	0.1434	0.112
Squamous cell lung cancer	27488534	0.3572	0.2254	0.113
Fathers age at death	27015805	-0.1928	0.1237	0.119
Number of children ever born	27798627	-0.1253	0.0815	0.124
Age of first birth	27798627	-0.1095	0.0712	0.1244
Forearm Bone mineral density	26367794	0.5781	0.3867	0.1349
Phospholipids in very large HDL	27005778	-0.2644	0.1772	0.1356
Total lipids in chylomicrons and largest VLDL particles	27005778	0.1923	0.1301	0.1395
Lumbar Spine bone mineral density	26367794	0.1462	0.1004	0.1451
Urate	23263486	0.1378	0.0972	0.1562
Urinary albumin-to-creatinine ratio (non-diabetes)	26631737	0.2225	0.1571	0.1568
Inflammatory Bowel Disease (Euro)	26192919	-0.1124	0.0795	0.157
Total cholesterol in HDL	27005778	-0.2193	0.1558	0.1594
Total cholesterol in medium HDL	27005778	-0.2944	0.2098	0.1605
Concentration of IDL particles	27005778	0.3386	0.243	0.1635
Total cholesterol in IDL	27005778	0.3728	0.2703	0.1679
Free cholesterol in large LDL	27005778	0.3762	0.273	0.1682
Lung cancer (all)	24880342	0.2103	0.1528	0.1686
Total lipids in IDL	27005778	0.3475	0.2533	0.1702
Concentration of large LDL particles	27005778	0.3585	0.2618	0.1708
Phospholipids in large LDL	27005778	0.3674	0.2693	0.1726
Cholesterol esters in large LDL	27005778	0.3483	0.2572	0.1758
Total lipids in large LDL	27005778	0.3574	0.2652	0.1777
Total cholesterol in large LDL	27005778	0.3454	0.2608	0.1853
Total lipids in medium LDL	27005778	0.3109	0.236	0.1878
Total lipids in small LDL	27005778	0.2807	0.2141	0.1899
Concentration of medium LDL particles	27005778	0.3085	0.2365	0.1921
Phospholipids in medium LDL	27005778	0.2724	0.2103	0.1953
Coronary artery disease	26343387	0.084	0.0665	0.2063
Lung cancer (squamous cell)	24880342	0.5279	0.4177	0.2063
Apolipoprotein A-I	27005778	-0.212	0.1689	0.2094
Creatinine	27005778	-0.1901	0.1516	0.2097
Concentration of small LDL particles	27005778	0.2376	0.1903	0.2118
Cholesterol esters in medium LDL	27005778	0.2921	0.2344	0.2127
Total cholesterol in medium LDL	27005778	0.2916	0.2362	0.217
Platelet count	22139419	0.1008	0.0818	0.2177
Triglycerides in IDL	27005778	0.1969	0.1613	0.2223
Free cholesterol in IDL	27005778	0.2693	0.2253	0.2321
Autism spectrum disorder	0	-0.1262	0.1061	0.2341
Total cholesterol in LDL	27005778	0.2837	0.2399	0.2368
Phospholipids in very small VLDL	27005778	0.2236	0.1928	0.2462
Free cholesterol in medium HDL	27005778	-0.2057	0.179	0.2504
Apolipoprotein B	27005778	0.2	0.1773	0.2592
Cholesterol esters in medium HDL	27005778	-0.2395	0.2128	0.2605
Phospholipids in very large VLDL	27005778	0.1445	0.1286	0.2611
Celiac disease	20190752	-0.1813	0.1625	0.2646
Mean Thalamus	25607358	0.1826	0.1654	0.2696
Total cholesterol in small LDL	27005778	0.2508	0.2279	0.2712
Phospholipids in IDL	27005778	0.2655	0.2426	0.2738
Neuroticism	27089181	-0.0779	0.0716	0.2767
Lung cancer	27488534	0.1298	0.1201	0.28
Ever vs never smoked	20418890	0.1062	0.0996	0.2864
Mean Pallidum	25607358	0.1717	0.1635	0.2937
Crohns disease	26192919	-0.0825	0.0812	0.3098
Free cholesterol in very large HDL	27005778	-0.2303	0.2353	0.3277
Child birth weight	23202124	0.1163	0.1203	0.3338
Total lipids in very large HDL	27005778	-0.2234	0.2312	0.334
Free cholesterol	27005778	0.2132	0.221	0.3348
Total lipids in very small VLDL	27005778	0.1519	0.158	0.3366
Omega-3 fatty acids	27005778	0.1449	0.1529	0.3433
Extreme height	23563607	0.072	0.0762	0.3444
Triglycerides in small HDL	27005778	0.1753	0.1871	0.3487
Concentration of very small VLDL particles	27005778	0.139	0.1486	0.3495
Childhood IQ	23358156	-0.1172	0.1257	0.3514
Valine	27005778	0.1741	0.1899	0.3592
Phospholipids in medium HDL	27005778	-0.1525	0.1677	0.3632
2hr glucose adjusted for BMI	20081857	0.164	0.1805	0.3634
Tyrosine	27005778	-0.1464	0.1621	0.3663
Triglycerides in chylomicrons and largest VLDL particles	27005778	0.123	0.1395	0.3781
Cholesterol esters in medium VLDL	27005778	0.1126	0.1302	0.387
Serumurate overweight	25811787	-0.0799	0.0943	0.3972
Concentration of very large VLDL particles	27005778	0.1142	0.1366	0.4033
PGC cross-disorder analysis	23453885	-0.0667	0.0813	0.4119
Fasting proinsulin	20081858	0.1188	0.1451	0.4128
Parkinsons disease	19915575	0.0933	0.1145	0.4151
Femoral Neck bone mineral density	26367794	0.0801	0.0983	0.4152
Mean Caudate	25607358	0.1071	0.1356	0.4296
Average number of methylene groups per a double bond	27005778	-0.0819	0.1044	0.433
LDL cholesterol	20686565	0.0762	0.0977	0.4357
Triglycerides in very large VLDL	27005778	0.0949	0.1235	0.4422
Mean platelet volume	22139419	-0.0755	0.1008	0.4536
Triglycerides in very small VLDL	27005778	0.0965	0.1299	0.4577
Primary biliary cirrhosis	26394269	-0.0779	0.105	0.4581
Total lipids in very large VLDL	27005778	0.0894	0.122	0.4637
Bipolar disorder	21926972	0.0615	0.0867	0.478
Serum total cholesterol	27005778	0.1462	0.206	0.478
Average number of double bonds in a fatty acid chain	27005778	0.0729	0.1064	0.4935
Chronotype	27494321	-0.0498	0.0731	0.4958
Mono-unsaturated fatty acids	27005778	-0.1094	0.163	0.5022
Total lipids in medium HDL	27005778	-0.1221	0.182	0.5023
Primary sclerosing cholangitis	27992413	-0.0892	0.1335	0.5041
Leptin_adjBMI	26833098	0.0795	0.1229	0.5176
Concentration of very large HDL particles	27005778	-0.1305	0.209	0.5321
Total lipids in small HDL	27005778	0.1285	0.2074	0.5355
Total cholesterol in very large HDL	27005778	-0.1816	0.2944	0.5373
Alzheimers disease	24162737	-0.1129	0.1847	0.5409
Total cholesterol in small VLDL	27005778	0.1019	0.1668	0.5412
Adiponectin	22479202	-0.0791	0.1328	0.5512
Free cholesterol to esterified cholesterol ratio	27005778	0.1835	0.31	0.554
Albumin	27005778	-0.1101	0.1865	0.555
Concentration of large VLDL particles	27005778	0.0752	0.1302	0.5636
Systemic lupus erythematosus	26502338	-0.0631	0.1109	0.5693
Total lipids in small VLDL	27005778	0.0745	0.1314	0.5705
Total lipids in medium VLDL	27005778	0.0722	0.1324	0.5853
Birth weight	27680694	0.0364	0.0684	0.5946
Concentration of medium HDL particles	27005778	-0.0915	0.1728	0.5962
Sleep duration	27494321	-0.0455	0.0861	0.5974
Alanine	27005778	0.0771	0.1477	0.6015
Sitting height ratio	25865494	-0.0606	0.1164	0.6026
Total cholesterol in medium VLDL	27005778	0.0664	0.1334	0.6188
Infant head circumference	22504419	-0.0765	0.155	0.6216
Omega-9 and saturated fatty acids	27005778	-0.0888	0.1807	0.623
Depressive symptoms	27089181	0.042	0.0857	0.6242
Major depressive disorder	22472876	0.0587	0.1212	0.628
Phospholipids in large VLDL	27005778	0.0641	0.1351	0.6353
Concentration of small VLDL particles	27005778	0.0599	0.1285	0.6412
Concentration of medium VLDL particles	27005778	0.0595	0.1287	0.6438
Total cholesterol in large VLDL	27005778	0.0594	0.13	0.6479
Mean Accumbens	25607358	0.0895	0.2002	0.6547
18:2 linoleic acid (LA)	27005778	-0.0745	0.1683	0.6578
Free cholesterol in large VLDL	27005778	0.0554	0.1253	0.6581
Description of average fatty acid chain length; not actual carbon number	27005778	0.0657	0.1501	0.6617
Free cholesterol in small VLDL	27005778	0.0632	0.1446	0.662
Phospholipids in medium VLDL	27005778	0.0599	0.139	0.6665
Schizophrenia	25056061	0.0233	0.0543	0.6678
22:6 docosahexaenoic acid	27005778	0.0645	0.1522	0.6715
Total lipids in large VLDL	27005778	0.0548	0.1302	0.6739
Age at Menopause	26414677	0.0354	0.0876	0.6861
Subjective well being	27089181	0.0381	0.095	0.6882
Insomnia	28604731	0.0391	0.0983	0.6911
Neo-openness to experience	21173776	-0.058	0.1504	0.6997
Heart rate	23583979	0.034	0.0884	0.7001
Serum creatinine	26831199	0.0274	0.0768	0.7213
Serum total triglycerides	27005778	0.0439	0.1279	0.7315
Attention deficit hyperactivity disorder	20732625	0.0537	0.1704	0.7525
Former vs Current smoker	20418890	-0.0417	0.1348	0.7571
Mean diameter for LDL particles	27005778	0.0697	0.2267	0.7584
Phospholipids in small VLDL	27005778	0.0418	0.1394	0.7643
Free cholesterol in medium VLDL	27005778	0.0397	0.1366	0.7716
Triglycerides in large VLDL	27005778	0.0386	0.1364	0.7772
Extreme waist-to-hip ratio	23563607	0.0397	0.1452	0.7846
Forced expiratory volume in 1 second (FEV1)/Forced Vital capacity(FVC)	28166213	0.0222	0.0816	0.786
Triglycerides in medium VLDL	27005778	0.0407	0.1505	0.7868
Asthma	17611496	0.0356	0.1337	0.7903
Lung adenocarcinoma	27488534	0.0485	0.1973	0.806
Ferritin	25352340	0.037	0.1642	0.8217
Intelligence	28530673	0.0135	0.0633	0.8307
Multiple sclerosis	21833088	0.0444	0.2121	0.8343
Triglycerides in very large HDL	27005778	0.0336	0.163	0.8368
Mothers age at death	27015805	-0.0254	0.1282	0.843
Mean diameter for VLDL particles	27005778	-0.0263	0.1356	0.846
Child birth length	25281659	-0.0223	0.1203	0.8532
Serum cystatin c	26831199	0.0176	0.0964	0.8553
Attention deficit hyperactivity disorder (GC)	27663945	0.034	0.1975	0.8634
Attention deficit hyperactivity disorder (No GC)	27663945	0.0331	0.1967	0.8662
Chronic Kidney Disease	26831199	0.0235	0.1643	0.8864
Phenylalanine	27005778	0.0263	0.1916	0.8907
Leucine	27005778	0.0295	0.2164	0.8915
Rheumatoid Arthritis	24390342	0.0102	0.0804	0.8994
Total Cholesterol	20686565	0.0098	0.0868	0.9104
Mean Putamen	25607358	-0.0121	0.1164	0.9171
Triglycerides in small VLDL	27005778	0.0124	0.1377	0.9284
Eczema	26482879	-0.0108	0.1395	0.9382
Isoleucine	27005778	-0.0117	0.1892	0.9506
Glucose	27005778	0.0051	0.1397	0.971
Age of smoking initiation	20418890	0.0048	0.1982	0.9808
ICV	25607358	-0.0038	0.1625	0.9811
Serum creatinine (non-diabetes)	26831199	0.0009	0.0799	0.9907
Cholesterol esters in large VLDL	27005778	0.0009	0.1238	0.9943
Transferrin	25352340	-0.0008	0.1276	0.9951
Ischemic stroke	26935894	NA	NA	NA
